# Supplementary material for: Discovery and Validation of Survival-Specific Genes in Papillary Renal Cell Carcinoma Using a Customized Next-Generation Sequencing Gene Panel
Source: Cancers (Basel). 2024 May 25;16(11):2006. doi: 10.3390/cancers16112006 (PMC11171119; doi:10.3390/cancers16112006)
Supplement: Supplementary file 1 [file cancers-16-02006-s001.zip]

Archive with 3 entries (3 files):
- Supplementary file_Korean-KIRP_60 patients and 35 survival genes.xlsx
- Supplementary file_Table.pptx
- Supplementary file_TCGA-KIRP_293 patients and 47 survival genes.xlsx
