# Supplementary material for: Discovery and Validation of Survival-Specific Genes in Papillary Renal Cell Carcinoma Using a Customized Next-Generation Sequencing Gene Panel
Source: Cancers (Basel). 2024 May 25;16(11):2006. doi: 10.3390/cancers16112006 (PMC11171119; doi:10.3390/cancers16112006)
Supplement: Supplementary file 1 [file cancers-16-02006-s001.zip › Supplementary file_Korean-KIRP_60 patients and 35 survival genes.xlsx]

## Sheet: Korean_60_clinical_gene mut
S.no	SAMPLE	Age	Sex [F/M]	Tumor size	Nuclear grade	Sarcomatoid component	TNM	T	N	M	Lymph node metastasis	Pathologic tumor type	Tumor type	Recurrence	Death	Response to LRN	OS, day	DFS, day	ACTR1B	BPNT1	BRD4	BZRAP1	C15orf27	C16orf72	CEP128	CIITA	COL5A1	CYP51A1	DNAAF2	EPHB1	ESRP2	FBXW9	ITGA3	ITGA4	ITGA8	KPRP	MAOB	MUC17	MYH10	OGFR	OR1S1	PCBP4	PCGF2	PCSK2	PPM1F	RRP36	RTL1	RYR1	SMARCA1
S19-021392	S_20220322_026_P_T	40	M	1.1	2	0	T3a Nx Mx	3	0	0	0	papillary, type 1 & 2	Ⅱ	0	0	NED	1387	1387	1	0	0	0	0	0	1	0	0	0	1	0	1	0	0	1	1	0	0	1	0	1	1	0	0	0	1	0	1	0	0
S19-036598	S_20220322_023_P	41	F	2.2	3	0	T1a Nx Mx	1	0	0	0	papillary, type 2	Ⅱ	0	0	NED	1286	1286	0	0	0	0	1	0	0	0	0	0	0	0	1	0	1	1	0	0	0	1	0	0	1	1	0	0	1	0	1	1	0
S20-023615	S_20220322_018_P_T	42	M	3.7	2	0	T1a Nx Mx	1	0	0	0	papillary, type 1	Ⅰ	0	0	NED	982	982	0	0	0	0	1	0	1	0	0	0	0	0	0	0	0	1	1	1	0	1	0	0	1	0	0	0	1	1	1	1	0
S15-015635	S_20220322_058_P_T	42	M	5.3	3	0	T1b Nx Mx	1	0	1	0	papillary type 2	Ⅱ	1	1	Fail	2578	569	0	0	0	0	1	0	0	0	0	0	0	0	0	0	1	1	1	1	0	1	0	1	1	0	0	0	0	0	1	0	0
S13-050282	S_20220425_038_P	42	F	3.5	3	0	T1a Nx Mx	1	0	1	0	papillary type 2	Ⅱ	1	0	Fail	3355	11	0	0	0	1	1	0	0	0	0	0	0	0	0	0	1	1	1	1	1	1	0	1	1	0	0	0	1	1	1	1	0
S20-019373	S_20220322_019_P	46	F	4.1	3	0	T1b N0 Mx	1	0	0	0	papillary, type 2	Ⅱ	0	0	NED	1013	1013	0	0	0	1	1	0	1	0	0	0	0	0	0	0	0	1	1	1	0	1	1	0	1	0	0	0	0	1	1	0	0
S15-020532	S_20220322_057_P	47	F	4.5	2	0	T1b Nx Mx	1	0	0	0	papillary, type 2	Ⅱ	0	0	NED	2840	2840	1	0	0	1	1	0	1	0	0	0	0	0	0	0	0	1	1	1	0	1	0	1	1	0	0	0	1	0	1	0	0
S17-005098	S_20220322_056_P	48	M	1.5	3	0	T1a Nx Mx	1	0	0	0	papillary	Ⅱ	0	0	NED	2221	2221	0	0	0	0	1	0	1	0	0	0	0	0	0	0	0	1	1	1	0	1	0	0	1	0	0	0	1	1	1	0	1
S18-027401	S_20220322_042_P_T	49	M	2.7	3	0	T1a Nx Mx	1	0	0	0	papillary, type 2	Ⅱ	0	0	NED	1708	1708	0	0	1	1	1	0	1	0	0	0	0	0	0	0	1	1	0	1	0	1	0	1	1	0	0	0	1	0	1	0	0
S17-010842	S_20220425_032_P	49	M	4.5	3	0	T1b N0 Mx	1	0	0	0	papillary, type 1	Ⅰ	0	0	NED	2182	2182	0	0	0	0	1	0	1	0	0	0	0	0	1	0	1	1	1	1	0	1	0	1	1	0	0	0	0	1	0	0	0
S13-020876	S_20220425_042_P	49	M	13	3	0	T2b N0 Mx	2	0	1	0	papillary, type 2	Ⅱ	1	1	Fail	229	126	0	0	0	1	0	0	1	0	0	0	0	0	0	0	1	1	1	1	0	1	1	1	1	0	0	0	1	1	0	0	0
S18-033311	S_20220425_030_P_T	50	M	3.7	3	0	T1a Nx Mx	1	0	0	0	papillary, type 1 & 2	Ⅱ	0	0	NED	1666	1666	1	0	0	0	1	0	1	0	0	0	0	0	1	0	1	1	1	1	0	1	0	0	0	0	0	0	1	1	1	0	0
S19-029213	S_20220425_029_P	51	M	7.1	3	0	T2a Nx Mx	2	0	1	0	papillary, type 2	Ⅱ	1	1	Fail	1335	101	0	0	0	1	1	0	1	0	0	0	0	0	0	0	0	1	1	1	0	1	0	1	0	0	0	0	0	1	1	0	0
S16-045952	S_20220425_035_P	52	F	7	3	0	T1b Nx Mx	1	0	0	0	papillary	Ⅱ	0	0	NED	2298	2298	0	0	0	1	1	0	1	0	0	0	0	0	0	0	1	0	1	1	1	1	1	1	1	0	0	0	1	0	1	0	0
S18-038291	S_20220322_040_P_T	54	M	3.6	3	0	T1a Nx Mx	1	0	0	0	papillary, type 1	Ⅰ	0	0	NED	1630	1630	0	0	0	0	1	0	1	0	0	0	0	0	0	0	0	1	1	1	0	1	0	0	1	0	0	0	1	1	0	1	0
S18-022890	S_20220322_044_P	55	M	4.5	3	0	T3a Nx Mx	3	0	0	0	papillary, type 2	Ⅱ	0	0	NED	1737	1737	0	0	0	1	1	0	1	0	0	0	0	0	0	1	1	1	1	1	0	1	0	0	1	0	0	0	0	1	1	0	0
S17-005353	S_20220322_055_P	55	M	1.7	2	0	T1a Nx Mx	1	0	0	0	papillary	Ⅱ	0	0	NED	2220	2220	0	0	0	0	1	0	1	0	0	0	0	0	0	0	1	1	1	0	0	1	0	1	1	0	0	0	1	1	1	0	0
S14-044573	S_20220322_059_P	55	M	1.5	2	0	T1a Nx Mx	1	0	0	0	papillary, type 1	Ⅰ	0	0	NED	3025	3025	0	0	0	0	1	0	1	0	1	0	0	0	0	0	1	1	1	0	1	1	0	0	1	0	0	0	0	1	1	0	0
S14-022316	S_20220322_060_P	56	M	2.1	2	0	T1a Nx Mx	1	0	0	0	papillary, type 2	Ⅱ	0	0	NED	3187	3187	1	0	0	1	1	0	1	0	0	0	0	0	0	0	0	1	1	1	0	1	0	1	1	0	0	0	0	0	1	0	0
S16-044876	S_20220425_036_P	58	F	4	3	0	T1a Nx Mx	1	0	0	0	papillary	Ⅱ	0	0	NED	2305	2305	1	0	0	1	1	0	1	1	0	0	1	0	0	0	0	1	1	1	0	1	0	1	1	0	0	0	1	0	0	0	0
S19-006859	S_20220322_030_P	59	M	2.7	3	0	T3a Nx Mx	3	0	0	0	papillary, type 2	Ⅱ	0	0	NED	1485	1485	0	0	0	1	0	0	1	0	0	0	0	0	1	0	1	1	1	1	0	1	0	1	1	0	0	0	0	0	1	0	0
S18-041407	S_20220322_038_P_T	59	F	2.4	2	0	T1a Nx Mx	1	0	0	0	papillary, type 2	Ⅱ	0	0	NED	1608	1608	1	0	0	0	1	0	1	1	0	1	0	0	1	0	0	0	0	1	0	1	0	1	1	0	0	0	0	0	1	1	0
S19-005368	S_20220322_032_P	60	M	7.5	3	0	T2a Nx Mx	2	0	0	0	papillary, type 2	Ⅱ	0	0	NED	1493	1493	0	0	0	0	1	0	1	0	0	0	0	0	0	0	1	1	1	1	0	1	1	1	1	0	0	0	0	1	0	0	0
S11-014204	S_20220425_054_P	60	M	4.6	2	0	T1b Nx Mx	1	0	0	0	papillary type Ⅰ	Ⅰ	0	0	NED	4348	4348	0	0	0	1	0	0	1	0	0	1	1	0	1	0	1	1	1	0	0	1	0	1	1	0	0	0	0	0	0	0	0
S18-041405	S_20220322_039_P	61	F	5.5	2	0	T1b Nx Mx	1	0	0	0	papillary, type 1	Ⅰ	0	0	NED	1608	1608	0	0	0	0	1	0	1	0	0	0	0	0	0	0	0	1	1	1	1	1	0	1	1	0	0	0	0	0	1	0	0
S14-006524	S_20220322_062_P_T	61	M	4.2	3	0	T1b Nx Mx	1	0	0	0	papillary, type 2	Ⅱ	0	0	NED	3310	3310	0	1	0	0	0	0	1	0	0	1	0	0	1	0	1	1	1	1	0	1	0	0	1	0	0	0	0	1	0	1	0
S19-001632	S_20220322_033_P	62	M	2.4	3	0	T1a Nx Mx	1	0	0	0	papillary, type 2	Ⅱ	0	0	NED	1521	1521	0	0	0	0	1	0	1	0	0	0	0	0	1	0	0	1	1	1	0	1	0	1	1	0	0	0	1	1	1	1	0
S17-044799	S_20220322_049_P	62	M	2	3	0	T1a Nx Mx	1	0	0	0	papillary, type 1	Ⅰ	0	0	NED	1939	1939	0	0	0	1	1	0	1	0	0	0	0	0	0	0	0	1	1	1	0	1	0	1	1	0	0	0	1	0	1	0	0
S17-019901	S_20220322_052_P	64	M	2.5	3	0	T1a Nx Mx	1	0	0	0	papillary, type 1 & 2	Ⅱ	0	0	NED	2115	2115	0	0	0	1	1	0	1	0	0	0	0	0	1	0	1	1	1	1	1	1	0	0	1	0	0	0	1	1	1	0	0
S17-009156	S_20220322_054_P	65	M	3	2	0	T1a Nx Mx	1	0	0	0	papillary, type 1	Ⅰ	0	0	NED	2196	2196	0	0	0	1	1	0	0	0	0	0	0	0	0	0	1	1	1	1	0	1	0	1	1	0	0	0	1	1	1	1	0
S16-048837	S_20220425_034_P	65	M	3.2	3	0	T1a Nx Mx	1	0	0	0	papillary	Ⅱ	0	0	NED	2280	2280	0	0	0	0	1	0	1	0	0	0	0	0	0	0	1	1	1	1	1	1	1	0	1	0	0	0	0	0	1	0	0
S20-032012	S_20220322_017_P	66	F	1.3	2	0	T1a Nx Mx	1	0	0	0	papillary, type 2	Ⅱ	0	0	NED	926	926	0	0	0	1	1	0	1	0	0	0	0	0	0	0	1	1	1	1	0	1	0	1	1	0	0	0	1	1	1	0	0
S19-000460	S_20220322_034_P_T	66	M	1.9	3	0	T1a Nx Mx	1	0	0	0	papillary, type 2	Ⅱ	0	0	NED	1528	1528	1	0	0	0	0	0	1	0	0	0	0	0	0	0	1	1	1	0	0	1	0	0	1	0	0	0	1	1	0	0	0
S17-009497	S_20220322_053_P	66	M	1.9	2	0	T1a Nx Mx	1	0	0	0	papillary, type 2	Ⅱ	0	0	NED	2193	2193	0	0	0	0	0	0	0	0	0	0	0	0	0	0	1	1	1	1	0	1	0	1	1	0	0	0	0	1	1	0	0
S17-037016	S_20220322_051_P	67	M	4	3	0	T1a Nx Mx	1	0	0	0	papillary, type 1	Ⅰ	0	0	NED	1997	1997	0	0	0	1	1	0	1	1	0	0	0	0	0	0	1	1	1	0	0	1	0	1	0	0	0	0	1	1	0	0	0
S19-049919	S_20220322_022_P	68	F	2.4	2	1	T1a Nx Mx	1	0	0	0	papillary, type 1	Ⅰ	0	0	NED	1189	1189	0	0	0	1	1	0	1	0	0	0	0	0	0	0	1	1	1	1	0	1	0	1	1	0	0	0	1	1	1	1	0
S18-045584	S_20220322_037_P	69	M	5.3	2	0	T1b Nx Mx	1	0	0	0	papillary, type 1	Ⅰ	0	0	NED	1581	1581	0	0	0	0	1	0	0	0	0	0	0	0	0	0	0	1	1	1	0	1	0	0	1	0	0	0	0	0	1	0	0
S19-023419	S_20220322_025_P	70	M	3.3	2	0	T1a Nx Mx	1	0	0	0	papillary, type 1	Ⅰ	0	0	NED	1372	1372	0	0	0	0	1	0	1	0	0	0	0	1	0	0	0	1	1	0	0	1	0	0	1	0	0	0	1	1	1	1	0
S18-034866	S_20220322_041_P_T	73	M	1.4	3	0	T1a Nx Mx	1	0	0	0	papillary, type 2	Ⅱ	0	0	NED	1657	1657	0	0	0	1	0	0	0	0	0	0	0	1	0	0	0	1	1	0	0	1	1	1	1	0	0	0	0	0	0	0	0
S18-027247	S_20220322_043_P_T	73	M	1.9	2	0	T1a Nx Mx	1	0	0	0	papillary, mixed type 1 and 2	Ⅱ	0	0	NED	1708	1708	0	0	0	1	0	1	1	0	0	1	0	0	0	1	0	1	1	1	0	1	0	0	1	0	0	0	0	1	0	0	0
S18-021426	S_20220322_045_P_T	73	M	1.4	2	0	T1a Nx Mx	1	0	0	0	papillary type 2	Ⅱ	0	0	NED	1748	1748	0	0	0	0	1	0	1	0	0	0	0	0	0	0	1	1	1	1	0	1	0	0	1	0	1	0	0	0	1	1	0
S18-011501	S_20220322_047_P_T	74	F	1.8	2	0	T1a Nx Mx	1	0	0	0	papillary, type 2	Ⅱ	0	0	NED	1813	1813	0	0	0	0	1	0	0	0	0	0	0	0	0	0	1	1	1	1	0	1	0	1	1	0	0	0	0	1	1	1	0
S18-010390	S_20220322_048_P_T	74	M	1.2	2	0	T1a Nx Mx	1	0	0	0	papillary, type 2	Ⅱ	0	0	NED	2074	2074	0	0	0	1	1	0	1	0	0	0	0	0	0	0	1	1	1	1	0	1	0	1	1	0	0	0	1	0	1	0	0
S13-007362	S_20220425_046_P	75	M	3.5	3	0	T1a Nx Mx	1	0	0	0	papillary	Ⅱ	0	0	NED	3667	3667	0	0	0	1	1	0	1	0	0	1	1	0	0	0	0	1	1	0	1	1	0	1	1	0	0	0	0	0	1	0	0
S19-027024	S_20220322_024_P	76	M	3.6	3	0	T1a Nx Mx	1	0	0	0	papillary, type 1[5%] & type 2[95 %]	Ⅱ	0	0	NED	1350	1350	0	0	0	1	1	0	1	0	0	0	0	0	0	0	0	1	1	1	0	1	0	0	1	0	0	0	1	1	0	0	1
S18-049280	S_20220322_035_P_T	76	M	10.7	3	0	T2b Nx Mx	2	0	0	0	papillary, type 2	Ⅱ	0	0	NED	1559	1559	0	0	0	1	1	0	1	0	0	0	1	0	0	0	0	0	1	1	0	1	0	0	1	0	0	0	1	1	1	1	0
S18-018350	S_20220322_046_P_T	76	F	2.2	2	0	T1a Nx Mx	1	0	0	0	papillary, type 2	Ⅱ	0	0	NED	1769	1769	0	0	0	1	1	0	0	0	0	0	0	0	0	0	0	1	1	1	0	1	0	1	1	0	0	0	0	1	1	0	0
S13-014562	S_20220425_044_P	77	M	10.5	3	0	T3b N0 Mx	3	0	1	0	papillary type 2	Ⅱ	1	0	Fail	3614	207	0	1	1	1	1	0	1	0	0	0	0	1	0	0	0	1	1	1	0	1	0	1	1	0	0	0	0	1	1	0	0
S14-003814	S_20220425_037_P	78	M	7.3	2	0	T2a Nx Mx	2	0	0	0	papillary, type1	Ⅰ	0	0	NED	3326	3326	0	0	0	0	1	0	1	0	0	0	0	0	0	1	0	1	1	1	0	1	1	0	1	0	0	0	0	0	1	0	0
S20-009982	S_20220322_020_P_T	79	M	17.5	3	0	T3a N1 Mx	3	1	0	1	papillary, type 2	Ⅱ	0	0	NED	1092	1092	1	0	0	1	0	0	1	0	0	0	0	0	1	0	1	1	1	1	0	1	0	0	1	0	0	0	0	0	0	0	0
S19-016015	S_20220322_028_P	79	F	4.2	2	0	T1b N0 Mx	1	0	0	0	papillary type 2	Ⅱ	0	0	NED	1426	1426	0	0	0	0	1	0	1	0	0	0	0	0	0	0	1	1	1	1	0	1	0	0	1	0	0	0	0	0	0	0	0
S19-015776	S_20220322_029_P	79	M	1.7	2	0	T1a Nx Mx	1	0	0	0	papillary, type 1	Ⅰ	0	0	NED	1426	1426	0	0	0	0	1	0	0	0	0	0	0	0	1	0	1	1	1	1	0	1	0	1	1	0	0	0	1	1	1	1	0
S18-048804	S_20220322_036_P	80	M	3.5	3	0	T3a Nx Mx	3	0	1	0	papillary, type 2	Ⅱ	1	0	Fail	1562	1430	0	0	0	1	1	0	1	0	0	0	0	0	0	0	1	1	1	1	0	1	0	0	1	0	0	0	1	1	1	0	1
S17-037918	S_20220322_050_P_T	81	M	5.5	2	0	T1b Nx Mx	1	0	0	0	papillary, type 1	Ⅰ	0	0	NED	1990	1990	0	0	0	0	1	0	1	0	0	0	0	0	0	0	1	1	1	0	0	1	0	0	1	0	0	0	1	1	0	0	0
S19-050394	S_20220425_028_P	81	M	2.1	2	0	T1a Nx Mx	1	0	0	0	papillary, type 2	Ⅱ	0	0	NED	1190	1190	0	0	1	1	0	0	0	0	0	0	0	0	0	0	1	1	1	1	0	1	0	0	1	0	0	0	1	0	0	0	0
S20-008098	S_20220322_031_P_T	82	M	5.2	3	0	T1b Nx Mx	1	0	0	0	papillary type 2	Ⅱ	0	0	NED	1107	1107	0	0	0	0	1	0	1	0	0	0	0	0	0	0	0	1	1	1	0	1	0	1	1	0	0	0	0	0	1	0	0
S10-040267	S_20220425_055_P	82	F	7	3	0	T3a	3	1	1	1	papillary	Ⅱ	1	0	Fail	4480	296	0	0	0	0	1	0	1	0	0	0	0	0	0	0	0	1	1	1	0	1	0	0	1	0	0	0	0	1	1	0	0
S19-020319	S_20220322_027_P	83	M	4.5	3	0	T1b Nx Mx	1	0	0	0	papillary, type 2	Ⅱ	0	0	NED	14	14	0	0	0	0	1	0	1	0	0	0	0	0	0	0	1	0	1	1	0	1	0	1	1	0	0	0	0	1	1	0	0
S14-020055	S_20220322_061_P	86	M	1.6	3	0	T1a Nx Mx	1	0	0	0	papillary, type 2	Ⅱ	0	0	NED	3208	3208	0	0	0	0	1	0	1	0	0	0	0	0	0	0	0	1	1	1	0	1	0	1	1	0	0	0	1	1	0	0	0
S13-022840	S_20220425_040_P_T	93	F	10.5	4	0	T3a N1 Mx	3	1	1	1	papillary	Ⅱ	1	1	Fail	322	21	0	0	0	0	0	0	1	0	0	0	0	0	0	0	1	1	1	1	0	1	0	1	1	0	0	1	0	1	0	0	0
[truncated: 4 more columns]

## Sheet: korean_Fisher_Age
Gene_name	Odds_ratio	Confidence_interval	P_value
ACTR1B	0.199108	[0.004143, 1.735373]	0.137651
BPNT1	1.62241	[0.019948, 131.819912]	1
BRD4	3.35617	[0.165429, 207.487894]	0.552367
BZRAP1	0.968112	[0.300321, 3.104135]	1
C15orf27	0.842481	[0.195155, 3.901562]	1
C16orf72	Inf	[0.041248, Inf]	0.383333
CEP128	0.701116	[0.152805, 3.349365]	0.733976
CIITA	0	[0.000000, 3.875444]	0.278814
COL5A1	0	[0.000000, 62.678666]	1
CYP51A1	1.07798	[0.083590, 10.243776]	1
DNAAF2	1.07798	[0.083590, 10.243776]	1
EPHB1	Inf	[0.691507, Inf]	0.051753
ESRP2	0.262326	[0.025283, 1.429212]	0.106613
FBXW9	3.35617	[0.165429, 207.487894]	0.552367
ITGA3	0.563528	[0.170877, 1.818848]	0.298077
ITGA4	0.605359	[0.041008, 8.930329]	0.633517
ITGA8	Inf	[0.258035, Inf]	0.278814
KPRP	1.10649	[0.241132, 5.872323]	1
MAOB	0.239531	[0.004892, 2.194190]	0.233439
MUC17	NA	NA	NA
MYH10	0.614312	[0.053798, 4.192076]	0.697142
OGFR	0.502531	[0.150843, 1.631545]	0.281695
OR1S1	Inf	[0.258035, Inf]	0.278814
PCBP4	0	[0.000000, 62.678666]	1
PCGF2	0	[0.000000, 62.678666]	1
PCSK2	Inf	[0.041248, Inf]	0.383333
PPM1F	0.495757	[0.147380, 1.595773]	0.28818
RRP36	1.0596	[0.324292, 3.552058]	1
RTL1	0.506056	[0.140546, 1.795698]	0.257024
RYR1	0.866283	[0.195060, 3.458673]	1
SMARCA1	3.35617	[0.165429, 207.487894]	0.552367
SNX7	0.845022	[0.253767, 2.862040]	0.788446
SSX2IP	0	[0.000000, 1.446117]	0.051753
TAS1R2	Inf	[0.258035, Inf]	0.278814
THUMPD2	1.62241	[0.019948, 131.819912]	1

## Sheet: korean_Fisher_Death
Gene_name	Odds_ratio	Confidence_interval	P_value
ACTR1B	0	[0, 0]	1
BPNT1	0	[0, 0]	1
BRD4	0	[0, 0]	1
BZRAP1	1.07407	[0.38948208552316266, 2.961972217665638]	1
C15orf27	0.217391	[0.07883070696495796, 0.599499624265159]	0.175342
C16orf72	0	[0, 0]	1
CEP128	0.652174	[0.23649212089487384, 1.7984988727954772]	0.565503
CIITA	0	[0, 0]	1
COL5A1	0	[0, 0]	1
CYP51A1	0	[0, 0]	1
DNAAF2	0	[0, 0]	1
EPHB1	0	[0, 0]	1
ESRP2	0	[0, 0]	0.57437
FBXW9	0	[0, 0]	1
ITGA3	2.41935	[0.8773094807390481, 6.671850657144513]	0.626104
ITGA4	inf	[inf, inf]	1
ITGA8	inf	[inf, inf]	1
KPRP	inf	[inf, inf]	1
MAOB	0	[0, 0]	1
MUC17		[nan, nan]	1
MYH10	2.77778	[1.0072812556633515, 7.660272976721474]	0.3995
OGFR	inf	[inf, inf]	0.133317
OR1S1	0.111111	[0.040291250226534056, 0.30641091906885903]	0.189947
PCBP4	0	[0, 0]	1
PCGF2	0	[0, 0]	1
PCSK2	inf	[inf, inf]	0.0666667
PPM1F	0.310345	[0.11253762994307791, 0.8558373946406065]	0.611954
RRP36	2.09091	[0.7582080724447774, 5.766096386113984]	0.643422
RTL1	0.4	[0.14504850081552262, 1.1030793086478927]	0.57624
RYR1	0	[0, 0]	0.564182
SNX7	inf	[inf, inf]	0.286382
SMARCA1	0	[0, 0]	1
SSX2IP	inf	[inf, inf]	1
TAS1R2	inf	[inf, inf]	1
THUMPD2	0	[0, 0]	1

## Sheet: korean_Fisher_nuclear_grade
Gene_name	Odds_ratio	Confidence_interval	P_value
ACTR1B	1.47619	[0.8835709268245184, 2.4662856776276127]	0.708181
BPNT1	0	[0, 0]	0.50565
BRD4	0.6875	[0.41150178245254787, 1.1486128861531824]	1
BZRAP1	0.561404	[0.3360269738687472, 0.9379422611011633]	0.306134
C15orf27	1	[0.598548047203706, 1.670709652586447]	1
C16orf72	inf	[inf, inf]	0.416667
CEP128	0.331797	[0.19859658709063058, 0.5543368432544894]	0.174414
CIITA	0.6875	[0.41150178245254787, 1.1486128861531824]	1
COL5A1	inf	[inf, inf]	0.416667
CYP51A1	2.25	[1.3467331062083385, 3.7590967183195065]	0.640484
DNAAF2	0.927536	[0.5551750003048868, 1.5496437357323567]	1
EPHB1	0.6875	[0.41150178245254787, 1.1486128861531824]	1
ESRP2	0.642857	[0.38478088748809675, 1.0740276338055732]	0.744688
FBXW9	2.95652	[1.769620313471826, 4.939489407646887]	0.565313
ITGA3	0.954545	[0.5713413177853557, 1.5947683047416088]	1
ITGA4	2.25	[1.3467331062083385, 3.7590967183195065]	0.633948
ITGA8	1.45455	[0.8706153413872088, 2.4301231310348324]	1
KPRP	0.527778	[0.3159003582464004, 0.8817634277539582]	0.500135
MAOB	0.521739	[0.31228593767149876, 0.8716746013494506]	0.688178
MUC17		[nan, nan]	1
MYH10	0.201389	[0.12054092617296855, 0.3364623605903262]	0.22163
OGFR	1.125	[0.6733665531041693, 1.879548359159753]	1
OR1S1	inf	[inf, inf]	0.258475
PCBP4	0	[0, 0]	1
PCGF2	0	[0, 0]	1
PCSK2	0	[0, 0]	1
PPM1F	0.871795	[0.5218111180750257, 1.4565161073830566]	1
RRP36	0.565217	[0.3383097658107903, 0.9443141514619048]	0.301278
RTL1	2.36364	[1.4147499297542143, 3.948950087931603]	0.252839
RYR1	2.27451	[1.361403401482939, 3.800045484314272]	0.223198
SMARCA1	2.95652	[1.769620313471826, 4.939489407646887]	0.565313
SNX7	0.583333	[0.34915302753549515, 0.9745806306754277]	0.416929
SSX2IP	0.338235	[0.2024500747894888, 0.565092970727769]	0.565313
TAS1R2	1.45455	[0.8706153413872088, 2.4301231310348324]	1
THUMPD2	1.41667	[0.8479430668719169, 2.3668386744974668]	1

## Sheet: korean_Fisher_Sex
Gene_name	Odds_ratio	Confidence_interval	P_value
ACTR1B	0.5	[0.27873151322395834, 0.8969204705573682]	0.399706
BPNT1	inf	[inf, inf]	1
BRD4	inf	[inf, inf]	0.566043
BZRAP1	0.765625	[0.42680762962418617, 1.37340947054097]	0.768535
C15orf27	0.220779	[0.1230762525923972, 0.3960428051811756]	0.262231
C16orf72	inf	[inf, inf]	1
CEP128	1.97403	[1.100446493767316, 3.5410886110316873]	0.4423
CIITA	0.147727	[0.08235249254344222, 0.26499922993740427]	0.151373
COL5A1	inf	[inf, inf]	1
CYP51A1	1.36585	[0.7614129141727642, 2.4501242122542743]	1
DNAAF2	1.36585	[0.7614129141727642, 2.4501242122542743]	1
EPHB1	inf	[inf, inf]	0.566043
ESRP2	1.85714	[1.0352884776889881, 3.331418890641653]	0.711865
FBXW9	inf	[inf, inf]	0.566043
ITGA3	1.19737	[0.6674886237731634, 2.147888495282119]	0.772985
ITGA4	3.30769	[1.8439161644046473, 5.933473882148744]	0.257959
ITGA8	6.76923	[3.773595871339743, 12.142923293699756]	0.151373
KPRP	0.25	[0.13936575661197917, 0.4484602352786841]	0.26155
MAOB	0.390244	[0.21754654690650407, 0.7000354892155068]	0.351486
MUC17		[nan, nan]	1
MYH10	0.8125	[0.45293870898893224, 1.4574957646557234]	1
OGFR	0.415584	[0.23167294605627706, 0.7454923391645658]	0.232153
OR1S1	0	[0, 0]	0.566043
PCBP4	0	[0, 0]	0.25
PCGF2	inf	[inf, inf]	1
PCSK2	0	[0, 0]	0.25
PPM1F	1.19481	[0.6660597199117965, 2.1432904750981265]	1
RRP36	1.44118	[0.8034025969396446, 2.585241356312414]	0.558687
RTL1	0.5	[0.27873151322395834, 0.8969204705573682]	0.516754
RYR1	0.5	[0.27873151322395834, 0.8969204705573682]	0.308601
SMARCA1	inf	[inf, inf]	0.566043
SNX7	1.75	[0.9755602962838541, 3.139221646950789]	0.371846
SSX2IP	0	[0, 0]	0.566043
TAS1R2	1.53571	[0.8561039334735864, 2.75482715956906]	1
THUMPD2	inf	[inf, inf]	1

## Sheet: korean_Fisher_Tumorsize
Gene_name	Odds_ratio	Confidence_interval	P_value
ACTR1B	0.919645	[0.017858, 9.272456]	1
BPNT1	6.88156	[0.081286, 579.437735]	0.250847
BRD4	3.46225	[0.053032, 75.020399]	0.354179
BZRAP1	1.92307	[0.333738, 13.688048]	0.465267
C15orf27	0.356514	[0.056247, 2.707126]	0.190651
C16orf72	0	[0.000000, 252.503794]	1
CEP128	Inf	[0.384501, Inf]	0.330101
CIITA	0	[0.000000, 16.873808]	1
COL5A1	0	[0.000000, 252.503794]	1
CYP51A1	0	[0.000000, 7.693340]	1
DNAAF2	1.69629	[0.030502, 20.902180]	0.524132
EPHB1	3.46225	[0.053032, 75.020399]	0.354179
ESRP2	0.537302	[0.010847, 4.976061]	1
FBXW9	3.46225	[0.053032, 75.020399]	0.354179
ITGA3	0.737194	[0.122699, 4.421835]	0.717244
ITGA4	0.436482	[0.029727, 25.678345]	0.44482
ITGA8	Inf	[0.059263, Inf]	1
KPRP	Inf	[0.384501, Inf]	0.330101
MAOB	0	[0.000000, 4.819081]	0.578288
MUC17	NA	NA	NA
MYH10	6.82264	[0.781462, 55.673059]	0.043457
OGFR	1.2182	[0.210626, 8.681658]	1
OR1S1	0.288829	[0.013330, 18.856552]	0.354179
PCBP4	0	[0.000000, 252.503794]	1
PCGF2	0	[0.000000, 252.503794]	1
PCSK2	Inf	[0.166667, Inf]	0.133333
PPM1F	0.291465	[0.026422, 1.827759]	0.254214
RRP36	2.17333	[0.345138, 24.006160]	0.457146
RTL1	0.375442	[0.060757, 2.305027]	0.225223
RYR1	0.433625	[0.008844, 3.932536]	0.666859
SNX7	4.64477	[0.531855, 223.465615]	0.237611
SMARCA1	3.46225	[0.053032, 75.020399]	0.354179
SSX2IP	Inf	[0.059263, Inf]	1
TAS1R2	Inf	[0.059263, Inf]	1
THUMPD2	0	[0.000000, 36.183582]	1

## Sheet: korean_Fisher_T
Gene_name	Odds_ratio	Confidence_interval	P_value
ACTR1B	0.391304	[0.18588388518650256, 0.8237351638845429]	0.287579
BPNT1	0.137255	[0.06520110133992792, 0.2889354278549269]	0.250847
BRD4	0.28	[0.13301024673345296, 0.5894282728240507]	0.354179
BZRAP1	0.514286	[0.24430453481654618, 1.0826233582482563]	0.465267
C15orf27	5.5	[2.612701275121397, 11.57805535904385]	0.0434204
C16orf72	inf	[inf, inf]	1
CEP128	0	[0, 0]	0.330101
CIITA	inf	[inf, inf]	1
COL5A1	inf	[inf, inf]	1
CYP51A1	inf	[inf, inf]	1
DNAAF2	0.583333	[0.2771046806946937, 1.227975568383439]	0.524132
EPHB1	0.28	[0.13301024673345296, 0.5894282728240507]	0.354179
ESRP2	0.348837	[0.16571044028254106, 0.7343375491993988]	0.190651
FBXW9	0.28	[0.13301024673345296, 0.5894282728240507]	0.354179
ITGA3	0.756522	[0.3593755113605716, 1.5925546501767827]	1
ITGA4	0	[0, 0]	1
ITGA8	0	[0, 0]	1
KPRP	0.6	[0.2850219572859706, 1.2630605846229657]	1
MAOB	inf	[inf, inf]	0.578288
MUC17		[nan, nan]	1
MYH10	inf	[inf, inf]	0.578288
OGFR	1.47619	[0.7012444980845309, 3.107530009786662]	0.708181
OR1S1	0	[0, 0]	1
PCBP4	inf	[inf, inf]	1
PCGF2	inf	[inf, inf]	1
PCSK2	0	[0, 0]	0.133333
PPM1F	3.5	[1.662628084168162, 7.367853410300634]	0.254214
RRP36	0.885714	[0.4207466988507185, 1.864518005871997]	1
RTL1	0.75	[0.35627744660746324, 1.5788257307787072]	1
RYR1	inf	[inf, inf]	0.178979
SNX7	0.533333	[0.2533528509208628, 1.1227205196648584]	0.697888
SMARCA1	inf	[inf, inf]	1
SSX2IP	0	[0, 0]	1
TAS1R2	0	[0, 0]	1
THUMPD2	0.137255	[0.06520110133992792, 0.2889354278549269]	0.250847

## Sheet: korean_Fisher_tumor type
Gene_name	Odds_ratio	Confidence_interval	P_value
ACTR1B	inf	[inf, inf]	0.18244
BPNT1	inf	[inf, inf]	1
BRD4	inf	[inf, inf]	0.566043
BZRAP1	2.28571	[1.2742012033095238, 4.100207865405111]	0.237709
C15orf27	0.220779	[0.1230762525923972, 0.3960428051811756]	0.262231
C16orf72	inf	[inf, inf]	1
CEP128	1.15625	[0.6445666243304037, 2.074128588163914]	1
CIITA	0.651163	[0.3629991800125969, 1.1680824732840145]	1
COL5A1	0	[0, 0]	0.25
CYP51A1	1.36585	[0.7614129141727642, 2.4501242122542743]	1
DNAAF2	1.36585	[0.7614129141727642, 2.4501242122542743]	1
EPHB1	0.651163	[0.3629991800125969, 1.1680824732840145]	1
ESRP2	1	[0.5574630264479167, 1.7938409411147365]	1
FBXW9	0.651163	[0.3629991800125969, 1.1680824732840145]	1
ITGA3	1.19737	[0.6674886237731634, 2.147888495282119]	0.772985
ITGA4	0	[0, 0]	0.563505
ITGA8	0	[0, 0]	0.566043
KPRP	3.25	[1.8117548359557292, 5.829983058622893]	0.121915
MAOB	0.8125	[0.45293870898893224, 1.4574957646557234]	1
MUC17		[nan, nan]	1
MYH10	2.15385	[1.200689595426282, 3.86365741163174]	0.667834
OGFR	1.3125	[0.7316702222128906, 2.3544162352130917]	0.764925
OR1S1	1.53571	[0.8561039334735864, 2.75482715956906]	1
PCBP4	inf	[inf, inf]	1
PCGF2	0	[0, 0]	0.25
PCSK2	inf	[inf, inf]	1
PPM1F	0.583333	[0.3251867654279514, 1.046407215650263]	0.552003
RRP36	0.684211	[0.38142207072752193, 1.227364854446925]	0.761791
RTL1	1.23077	[0.6861083402435897, 2.2078042352181373]	0.75376
RYR1	0.324324	[0.1807988193885135, 0.5817862511723471]	0.0920522
SNX7	1.75	[0.9755602962838541, 3.139221646950789]	0.371846
SMARCA1	0.147727	[0.08235249254344222, 0.26499922993740427]	0.151373
SSX2IP	0	[0, 0]	0.566043
TAS1R2	6.76923	[3.773595871339743, 12.142923293699756]	0.151373
THUMPD2	inf	[inf, inf]	1

## Sheet: korean_Fisher_N
Gene_name	Odds_ratio	Confidence_interval	P_value
ACTR1B	3.57143	[1.1184702186081654, 11.40406050032239]	0.354179
BPNT1	0	[0, 0]	1
BRD4	0	[0, 0]	1
BZRAP1	0.517857	[0.162178181698184, 1.6535887725467469]	1
C15orf27	0.106383	[0.03331613417130704, 0.33969541915853924]	0.0990064
C16orf72	0	[0, 0]	1
CEP128	inf	[inf, inf]	1
CIITA	0	[0, 0]	1
COL5A1	0	[0, 0]	1
CYP51A1	0	[0, 0]	1
DNAAF2	0	[0, 0]	1
EPHB1	0	[0, 0]	1
ESRP2	2.09091	[0.6548134734396895, 6.676559056552382]	0.494565
FBXW9	0	[0, 0]	1
ITGA3	1.5625	[0.48933072064107236, 4.989276468891046]	1
ITGA4	inf	[inf, inf]	1
ITGA8	inf	[inf, inf]	1
KPRP	inf	[inf, inf]	1
MAOB	0	[0, 0]	1
MUC17		[nan, nan]	1
MYH10	0	[0, 0]	1
OGFR	0.338235	[0.1059257089387733, 1.0800316120893558]	0.565313
OR1S1	inf	[inf, inf]	1
PCBP4	0	[0, 0]	1
PCGF2	0	[0, 0]	1
PCSK2	inf	[inf, inf]	0.05
PPM1F	0	[0, 0]	0.237288
RRP36	1.35294	[0.42370283575509327, 4.320126448357423]	1
RTL1	0.195122	[0.0611066656020071, 0.623051110261516]	0.211631
RYR1	0	[0, 0]	1
SNX7	1.16667	[0.3653669380786673, 3.725326430105314]	1
SMARCA1	0	[0, 0]	1
SSX2IP	inf	[inf, inf]	1
TAS1R2	inf	[inf, inf]	1
THUMPD2	0	[0, 0]	1

## Sheet: korean_Fisher_M
Gene_name	Odds_ratio	Confidence_interval	P_value
ACTR1B	0	[0, 0]	0.581698
BPNT1	7.28571	[3.4609809099010715, 15.3371642418503]	0.250847
BRD4	3.57143	[1.696559269559349, 7.51821776561289]	0.354179
BZRAP1	1.94444	[0.9236822689823122, 4.093251894611463]	0.465267
C15orf27	0.714286	[0.33931185391186974, 1.5036435531225782]	0.654678
C16orf72	0	[0, 0]	1
CEP128	0.627907	[0.2982787925085739, 1.3218075885589176]	0.630697
CIITA	0	[0, 0]	1
COL5A1	0	[0, 0]	1
CYP51A1	0	[0, 0]	1
DNAAF2	0	[0, 0]	1
EPHB1	3.57143	[1.696559269559349, 7.51821776561289]	0.354179
ESRP2	0	[0, 0]	0.338132
FBXW9	0	[0, 0]	1
ITGA3	1.32184	[0.6279219365495521, 2.7826047362383344]	1
ITGA4	inf	[inf, inf]	1
ITGA8	inf	[inf, inf]	1
KPRP	inf	[inf, inf]	0.330101
MAOB	1.09524	[0.5202781759982004, 2.30558678145462]	1
MUC17		[nan, nan]	1
MYH10	1.09524	[0.5202781759982004, 2.30558678145462]	1
OGFR	2.37931	[1.1302594857891939, 5.008688525229002]	0.44931
OR1S1	0.28	[0.13301024673345296, 0.5894282728240507]	0.354179
PCBP4	0	[0, 0]	1
PCGF2	0	[0, 0]	1
PCSK2	inf	[inf, inf]	0.133333
PPM1F	0.555556	[0.2639092197092321, 1.169500541317561]	0.706469
RRP36	5.55172	[2.637272133508119, 11.686939892201007]	0.128427
RTL1	1.33333	[0.6333821273021568, 2.806801299162146]	1
RYR1	0.428571	[0.20358711234712185, 0.9021861318735469]	0.666859
SMARCA1	0	[0, 0]	1
SNX7	1.875	[0.8906936165186581, 3.9470643269467676]	0.697888
SSX2IP	inf	[inf, inf]	1
TAS1R2	inf	[inf, inf]	1
THUMPD2	0	[0, 0]	1

[truncated: 4 more sheets: korean_Fisher_Recurrence, korean_Fisher_response_to_LRN, korean_Logrank_OS, korean_Logrank_DFS]
