# Supplementary material for: Discovery and Validation of Survival-Specific Genes in Papillary Renal Cell Carcinoma Using a Customized Next-Generation Sequencing Gene Panel
Source: Cancers (Basel). 2024 May 25;16(11):2006. doi: 10.3390/cancers16112006 (PMC11171119; doi:10.3390/cancers16112006)
Supplement: Supplementary file 1 [file cancers-16-02006-s001.zip › Supplementary file_TCGA-KIRP_293 patients and 47 survival genes.xlsx]

## Sheet: TCGA_293_clinical_gene mut
Patient ID	SAMPLE	Diagnosis Age	M-stage	Neoplasm American Joint Committee on Cancer Clinical Distant Metastasis M Stage	N-stage	American Joint Committee on Cancer Lymph Node Stage Code.1	T-stage	American Joint Committee on Cancer Tumor Stage Code	Disease Free (Months)	recurrence	Disease Free Status	Mutation Count	Overall Survival (Months)	death	Overall Survival Status	Sex	Person Neoplasm Status	Tumor Type	ABCB1	ACTR1B	ATP6V0A1	BPNT1	BRD4	BZRAP1	C15orf27	C16orf72	CD1C	CEP128	CIITA	COL5A1	CPEB3	CYP51A1	DNAAF2	EPHB1	ESRP2	FBXW9	ITGA3	ITGA4	ITGA8	KIF5C	KPRP	MAOB	MUC17	MYH10	OGFR	OR1S1	PCBP4	PCGF2	PCSK2
TCGA-2K-A9WE	TCGA-2K-A9WE-01	53	0	M0		NX	II	T2b	7.03	0	0:DiseaseFree	47	7.03	0	0:LIVING	Male	TUMOR FREE		0	0	0	0	0	0	0	0	0	0	0	0	0	0	0	0	0	0	0	0	0	0	0	0	0	0	0	0	0	0	0
TCGA-2Z-A9J1	TCGA-2Z-A9J1-01	71	0	M0	0	N0	I	T1a	75.49	0	0:DiseaseFree	87	75.49	0	0:LIVING	Male	TUMOR FREE		0	0	0	0	0	0	0	0	0	0	0	0	0	0	0	0	0	0	0	0	0	0	0	0	0	0	0	0	0	0	0
TCGA-2Z-A9J2	TCGA-2Z-A9J2-01	71	0	M0	0	N0	I	T1a	58.97	0	0:DiseaseFree	72	58.97	0	0:LIVING	Female	TUMOR FREE	Type 2	0	0	0	0	0	0	0	0	0	0	0	0	0	0	0	0	0	0	0	0	0	0	0	0	0	0	0	0	0	0	0
TCGA-2Z-A9J3	TCGA-2Z-A9J3-01	67	0	M0	0	N0	II	T2	25.95	1	1:Recurred/Progressed	122	58.18	1	1:DECEASED	Male	WITH TUMOR	Type 2	0	1	0	0	0	0	0	0	0	0	0	0	0	0	0	0	0	1	0	0	0	0	0	0	0	0	0	0	0	0	0
TCGA-2Z-A9J5	TCGA-2Z-A9J5-01	80	0	M0	0	N0	II	T2	100.2	0	0:DiseaseFree	85	100.2	0	0:LIVING	Male	TUMOR FREE	Type 2	0	0	0	0	0	0	0	0	0	0	0	0	0	0	0	0	0	0	0	0	0	0	0	0	0	0	0	0	0	0	0
TCGA-2Z-A9J6	TCGA-2Z-A9J6-01	60	0	M0	0	N0	I	T1a	56.87	0	0:DiseaseFree	44	56.87	0	0:LIVING	Male	TUMOR FREE	Type 1	0	0	0	0	0	0	0	0	0	0	0	0	0	0	0	0	0	0	0	0	0	0	0	0	0	0	0	0	0	0	0
TCGA-2Z-A9J7	TCGA-2Z-A9J7-01	63	1	M1	0	N0	II	T2	3.15	1	1:Recurred/Progressed	34	4.57	1	1:DECEASED	Male	WITH TUMOR		0	0	0	0	0	0	0	0	0	0	0	0	0	0	0	0	0	0	0	0	0	0	0	0	1	0	0	0	0	0	0
TCGA-2Z-A9J8	TCGA-2Z-A9J8-01	50	0	M0	0	N0	I	T1b	91.59	1	1:Recurred/Progressed	27	91.66	0	0:LIVING	Male	TUMOR FREE	Type 2	0	0	0	0	0	0	0	0	0	0	0	0	0	0	0	0	0	0	0	0	0	0	0	0	0	0	0	0	0	0	0
TCGA-2Z-A9J9	TCGA-2Z-A9J9-01	77	0	M0	0	N0	I	T1a	75.36	0	0:DiseaseFree		75.36	0	0:LIVING	Male	TUMOR FREE	Type 1	0	0	0	0	0	0	0	0	0	0	0	0	0	0	0	0	0	0	0	0	0	0	0	0	0	0	0	0	0	0	0
TCGA-2Z-A9JC	TCGA-2Z-A9JC-01																		0	0	0	0	0	0	0	0	0	0	0	0	0	0	0	0	0	0	0	0	0	0	0	0	0	0	0	0	0	0	0
TCGA-2Z-A9JD	TCGA-2Z-A9JD-01	66	0	M0		NX	I	T1a	34.82	0	0:DiseaseFree	86	34.82	0	0:LIVING	Male	TUMOR FREE	Type 2	0	0	0	0	0	0	0	0	0	0	0	0	0	0	0	0	0	0	0	0	0	0	0	0	0	0	0	0	0	0	0
TCGA-2Z-A9JE	TCGA-2Z-A9JE-01	59	0	M0	0	N0	I	T1a	56.77	0	0:DiseaseFree	76	56.77	0	0:LIVING	Male	TUMOR FREE	Type 1	0	0	0	0	0	0	0	0	0	0	0	0	0	0	0	0	0	0	0	0	0	0	0	0	0	0	0	0	0	0	0
TCGA-2Z-A9JG	TCGA-2Z-A9JG-01	64	0	M0	0	N0	I	T1a	54.6	0	0:DiseaseFree	70	54.6	0	0:LIVING	Male	TUMOR FREE	Type 2	0	0	0	0	0	0	0	0	0	0	0	0	0	0	0	0	0	0	0	0	0	0	0	0	0	0	0	0	0	0	0
TCGA-2Z-A9JI	TCGA-2Z-A9JI-01	38	0	M0	0	N0	III	T3a	9.4	1	1:Recurred/Progressed	11	51.48	0	0:LIVING	Male	TUMOR FREE		0	0	0	0	0	0	0	0	0	0	0	0	0	0	0	0	0	0	0	0	0	0	0	0	0	0	0	0	0	0	0
TCGA-2Z-A9JJ	TCGA-2Z-A9JJ-01	69	0	M0	0	N0	I	T1a	39.85	0	0:DiseaseFree	22	39.85	0	0:LIVING	Female	TUMOR FREE	Type 2	0	0	0	0	0	0	0	0	0	0	0	0	0	0	0	0	0	0	0	0	0	0	0	0	0	0	0	0	0	0	0
TCGA-2Z-A9JK	TCGA-2Z-A9JK-01	50	0	M0	0	N0	III	T3a	10.64	1	1:Recurred/Progressed	73	38.96	0	0:LIVING	Male	WITH TUMOR	Type 2	0	0	0	0	0	0	0	0	0	0	0	0	0	0	0	0	0	0	0	0	0	0	0	0	0	0	0	0	0	0	0
TCGA-2Z-A9JL	TCGA-2Z-A9JL-01	47	0	M0	0	N0	I	T1a	33.05	0	0:DiseaseFree	79	33.05	0	0:LIVING	Male	TUMOR FREE	Type 1	0	0	0	0	0	0	0	0	0	0	0	0	0	0	0	0	0	0	0	0	0	0	0	0	0	0	0	0	0	0	0
TCGA-2Z-A9JM	TCGA-2Z-A9JM-01	28	0	M0	0	N0	I	T1a	30.68	0	0:DiseaseFree	53	30.68	0	0:LIVING	Male	TUMOR FREE	Type 1	0	0	0	0	0	0	0	0	0	0	0	0	0	0	0	0	0	0	0	0	0	0	0	0	0	0	0	0	0	0	0
TCGA-2Z-A9JN	TCGA-2Z-A9JN-01	50	0	M0	0	N0	I	T1a	24.31	0	0:DiseaseFree	20	24.31	0	0:LIVING	Female	TUMOR FREE		0	0	0	0	0	0	0	0	0	0	0	0	0	0	0	0	0	0	0	0	0	0	0	0	0	0	0	0	0	0	0
TCGA-2Z-A9JO	TCGA-2Z-A9JO-01	56		MX	0	N0	I	T1b	31.18	0	0:DiseaseFree	29	31.18	0	0:LIVING	Female	TUMOR FREE		0	0	0	0	0	0	0	0	0	0	0	0	0	0	0	0	0	0	0	0	0	0	0	0	0	0	0	0	0	0	0
TCGA-2Z-A9JP	TCGA-2Z-A9JP-01	63	0	M0	0	N0	I	T1a	29.34	0	0:DiseaseFree	55	29.34	0	0:LIVING	Male	TUMOR FREE	Type 2	0	0	0	0	0	0	0	0	0	0	0	0	0	0	0	0	0	0	0	0	0	0	0	0	0	0	0	0	0	0	0
TCGA-2Z-A9JQ	TCGA-2Z-A9JQ-01	66	0	M0	0	N0	I	T1a	19.71	1	1:Recurred/Progressed	69	25.56	0	0:LIVING	Male			0	0	0	0	0	0	0	0	0	0	0	0	0	0	0	0	0	0	0	0	0	0	0	0	0	0	0	0	0	0	0
TCGA-2Z-A9JR	TCGA-2Z-A9JR-01	57	0	M0	0	N0	I	T1a	5.29	0	0:DiseaseFree	44	5.29	0	0:LIVING	Male	TUMOR FREE	Type 2	0	0	0	0	0	0	0	0	0	0	0	0	0	0	0	0	0	0	0	0	0	0	0	0	0	0	0	0	0	0	0
TCGA-2Z-A9JS	TCGA-2Z-A9JS-01	74	0	M0	0	N0	I	T1a				96	16.16	1	1:DECEASED	Male	TUMOR FREE	Type 2	0	0	0	0	0	0	0	0	0	0	0	1	0	0	1	0	0	0	0	0	0	0	0	0	0	0	1	0	0	0	0
TCGA-2Z-A9JT	TCGA-2Z-A9JT-01	71	0	M0	0	N0	I	T1a	22.47	0	0:DiseaseFree	67	22.47	0	0:LIVING	Male	TUMOR FREE	Type 2	0	0	0	0	0	0	0	0	0	0	0	0	0	0	0	0	0	0	0	0	0	0	0	0	0	0	0	0	0	0	0
TCGA-4A-A93W	TCGA-4A-A93W-01	66	0	M0	0	N0	I	T1a	0.13	0	0:DiseaseFree	79	0.13	0	0:LIVING	Female	TUMOR FREE		0	0	0	0	0	0	0	0	0	0	0	0	0	0	0	0	0	0	0	0	0	0	0	0	0	0	0	0	0	0	0
TCGA-4A-A93X	TCGA-4A-A93X-01	58	1	M1	1	N1	III	T3a	12.81	0	0:DiseaseFree	84	12.81	0	0:LIVING	Male	WITH TUMOR		0	0	0	0	0	0	0	0	0	0	0	0	0	0	0	0	0	0	0	0	0	0	0	0	0	0	0	0	0	0	0
TCGA-4A-A93Y	TCGA-4A-A93Y-01	63	0	M0	0	N0	II	T2b	11.56	0	0:DiseaseFree	21	11.56	0	0:LIVING	Female	TUMOR FREE		0	0	0	0	0	0	0	0	0	0	0	0	0	0	0	0	0	0	0	0	0	0	0	0	0	0	0	0	0	0	0
TCGA-5P-A9JU	TCGA-5P-A9JU-01	81	0	M0	0	N0	III	T3a	12.25	0	0:DiseaseFree	74	12.25	0	0:LIVING	Male	TUMOR FREE	Type 2	0	0	0	0	0	0	0	0	0	0	0	0	0	0	0	0	0	0	0	0	0	0	0	0	0	0	0	0	0	0	0
TCGA-5P-A9JV	TCGA-5P-A9JV-01	49		MX		NX	I	T1a	67.12	0	0:DiseaseFree	46	67.12	0	0:LIVING	Male			0	0	0	0	0	0	0	0	0	0	0	0	0	0	0	0	0	0	0	0	0	0	0	0	0	0	0	0	0	0	0
TCGA-5P-A9JW	TCGA-5P-A9JW-01	64		MX		NX	I	T1a	106.04	1	1:Recurred/Progressed	72	106.47	0	0:LIVING	Male		Type 2	0	0	0	0	0	0	0	0	0	0	0	0	0	0	0	0	0	0	0	0	0	0	0	0	0	0	0	0	0	0	0
TCGA-5P-A9JY	TCGA-5P-A9JY-01	79		MX		NX	II	T2				105	49.54	1	1:DECEASED	Male	TUMOR FREE	Type 1	0	0	1	0	0	0	0	1	0	0	0	0	0	1	0	0	0	0	0	0	0	0	0	0	0	0	0	0	0	1	0
TCGA-5P-A9JZ	TCGA-5P-A9JZ-01	51		MX		NX	I	T1b	90.14	0	0:DiseaseFree	45	90.14	0	0:LIVING	Female		Type 1	0	0	0	0	0	0	0	0	0	0	0	0	0	0	0	0	0	0	0	0	0	0	0	0	0	0	0	0	0	0	0
TCGA-5P-A9K0	TCGA-5P-A9K0-01	75		MX		NX	I	T1a	22.24	0	0:DiseaseFree	76	22.24	0	0:LIVING	Male		Type 1	0	0	0	0	0	0	0	0	0	0	0	0	0	0	0	0	0	0	0	0	0	0	0	0	0	0	0	0	0	0	0
TCGA-5P-A9K2	TCGA-5P-A9K2-01	62		MX		NX	I	T1b	78.58	0	0:DiseaseFree	64	78.58	0	0:LIVING	Male			0	0	0	0	0	0	0	0	0	0	0	0	0	0	0	0	0	0	0	0	0	0	0	0	0	0	0	0	0	0	0
TCGA-5P-A9K3	TCGA-5P-A9K3-01	59		MX		NX	II	T2	0.56	1	1:Recurred/Progressed	60	15.47	1	1:DECEASED	Male	WITH TUMOR	Type 2	0	0	0	1	0	0	0	0	0	0	0	0	0	1	0	0	0	0	0	0	0	0	0	0	0	0	0	0	0	0	0
TCGA-5P-A9K4	TCGA-5P-A9K4-01	54		MX		NX	I	T1b	71.75	0	0:DiseaseFree		71.75	0	0:LIVING	Male		Type 1	0	0	0	0	0	0	0	0	0	0	0	0	0	0	0	0	0	0	0	0	0	0	0	0	0	0	0	0	0	0	0
TCGA-5P-A9K6	TCGA-5P-A9K6-01	64		MX		NX	I	T1a	62.88	0	0:DiseaseFree	40	62.88	0	0:LIVING	Male		Type 1	0	0	0	0	0	0	0	0	0	0	0	0	0	0	0	0	0	0	0	0	0	0	0	0	0	0	0	0	0	0	0
TCGA-5P-A9K8	TCGA-5P-A9K8-01	51		MX		NX	III	T3a	43	0	0:DiseaseFree	16	43	0	0:LIVING	Female		Type 1	0	0	0	0	0	0	0	0	0	0	0	0	0	0	0	0	0	0	0	0	0	0	0	0	0	0	0	0	0	0	0
TCGA-5P-A9K9	TCGA-5P-A9K9-01	59	0	M0	1	N2	III	T3a	18	1	1:Recurred/Progressed		19.35	1	1:DECEASED	Female	WITH TUMOR		0	0	0	0	0	0	0	0	0	0	0	0	0	0	0	0	0	0	0	0	0	0	0	0	0	0	0	0	0	0	0
TCGA-5P-A9KA	TCGA-5P-A9KA-01	61		MX		NX	I	T1a	12.98	0	0:DiseaseFree	85	12.98	0	0:LIVING	Male	TUMOR FREE	Type 1	0	0	0	0	0	0	0	0	0	0	0	0	0	0	0	0	0	0	0	0	0	0	0	0	0	0	0	0	0	0	0
TCGA-5P-A9KC	TCGA-5P-A9KC-01	51		MX		NX	I	T1b	12.39	0	0:DiseaseFree	76	12.39	0	0:LIVING	Female	TUMOR FREE	Type 1	0	0	0	0	0	0	0	0	0	0	0	0	0	0	0	0	0	0	0	0	0	0	0	0	0	0	0	0	0	0	0
TCGA-5P-A9KE	TCGA-5P-A9KE-01	70	0	M0	0	N0	I	T1b	27.07	0	0:DiseaseFree	65	27.07	0	0:LIVING	Male	TUMOR FREE	Type 2	0	0	0	0	0	0	0	0	0	0	0	0	0	0	0	0	0	0	0	0	0	0	0	0	0	0	0	0	0	0	0
TCGA-5P-A9KF	TCGA-5P-A9KF-01	53	0	M0	0	N0	I	T1a	23.92	1	1:Recurred/Progressed		27.76	0	0:LIVING	Male	TUMOR FREE	Type 1	0	0	0	0	0	0	0	0	0	0	0	0	0	0	0	0	0	0	0	0	0	0	0	0	0	0	0	0	0	0	0
TCGA-5P-A9KH	TCGA-5P-A9KH-01	77		MX		NX	I	T1a	67.38	0	0:DiseaseFree	18	67.38	0	0:LIVING	Male	TUMOR FREE		0	0	0	0	0	0	0	0	0	0	0	0	0	0	0	0	0	0	0	0	0	0	0	0	0	0	0	0	0	0	0
TCGA-A4-7286	TCGA-A4-7286-01	42	0	M0	0	N0	III	T3a	18.2	0	0:DiseaseFree	33	18.2	0	0:LIVING	Male	TUMOR FREE		0	0	0	0	0	0	0	0	0	0	0	0	0	0	0	0	0	0	0	0	0	0	0	0	0	0	0	0	0	0	0
TCGA-A4-7287	TCGA-A4-7287-01	75	0	M0	0	N0	I	T1	16.59	1	1:Recurred/Progressed	31	19.61	1	1:DECEASED	Female	TUMOR FREE		0	0	0	0	0	0	0	0	0	0	0	0	0	0	0	0	0	1	0	0	0	0	0	0	0	0	0	0	0	0	0
TCGA-A4-7288	TCGA-A4-7288-01	71	0	M0	0	N0	I	T1a	61.01	0	0:DiseaseFree	58	61.01	0	0:LIVING	Female	TUMOR FREE	Type 2	0	0	0	0	0	0	0	0	0	0	0	0	0	0	0	0	0	0	0	0	0	0	0	0	0	0	0	0	0	0	0
TCGA-A4-7583	TCGA-A4-7583-01	60	0	M0	0	N0	I	T1	0.1	0	0:DiseaseFree	57	0.1	0	0:LIVING	Male	TUMOR FREE	Type 1	0	0	0	0	0	0	0	0	0	0	0	0	0	0	0	0	0	0	0	0	0	0	0	0	0	0	0	0	0	0	0
TCGA-A4-7584	TCGA-A4-7584-01	59	0	M0	0	N0	I	T1a	21.35	0	0:DiseaseFree	59	21.35	0	0:LIVING	Male	TUMOR FREE	Type 1	0	0	0	0	0	0	0	0	0	0	0	0	0	0	0	0	0	0	0	0	0	0	0	0	0	0	0	0	0	0	0
TCGA-A4-7585	TCGA-A4-7585-01	67	0	M0	0	N0	III	T3a				58	35.15	1	1:DECEASED	Male	TUMOR FREE	Type 2	0	0	0	0	0	0	1	0	0	0	1	1	0	0	0	0	0	0	0	0	0	1	0	0	0	0	0	0	0	0	0
TCGA-A4-7732	TCGA-A4-7732-01	55	0	M0	0	N0	II	T2a	19.12	0	0:DiseaseFree	43	19.12	0	0:LIVING	Male		Type 1	0	0	0	0	0	0	0	0	0	0	0	0	0	0	0	0	0	0	0	0	0	0	0	0	0	0	0	0	0	0	0
TCGA-A4-7734	TCGA-A4-7734-01	53	0	M0	0	N0	I	T1a	0.89	0	0:DiseaseFree	38	0.89	0	0:LIVING	Female	TUMOR FREE	Type 1	0	0	0	0	0	0	0	0	0	0	0	0	0	0	0	0	0	0	0	0	0	0	0	0	0	0	0	0	0	0	0
TCGA-A4-7828	TCGA-A4-7828-01	74	0	M0	0	N0	I	T1a	7.82	0	0:DiseaseFree	29	7.82	0	0:LIVING	Female	TUMOR FREE		0	0	0	0	0	0	0	0	0	0	0	0	0	0	0	0	0	0	0	0	0	0	0	0	0	0	0	0	0	0	0
TCGA-A4-7915	TCGA-A4-7915-01	35	0	M0	0	N0	II	T2b	0.23	0	0:DiseaseFree	26	0.23	0	0:LIVING	Female	TUMOR FREE		0	0	0	0	0	0	0	0	0	0	0	0	0	0	0	0	0	0	0	0	0	0	0	0	0	0	0	0	0	0	0
TCGA-A4-7996	TCGA-A4-7996-01	61	0	M0	0	N0	I	T1a	16.2	1	1:Recurred/Progressed	70	16.62	0	0:LIVING	Female	TUMOR FREE	Type 1	0	0	0	0	0	0	0	0	0	0	0	0	0	0	0	0	0	0	0	0	0	0	0	0	0	0	0	0	0	0	0
TCGA-A4-7997	TCGA-A4-7997-01	67	0	M0	0	N0	I	T1b	30.45	0	0:DiseaseFree	56	30.45	0	0:LIVING	Male	TUMOR FREE	Type 1	0	0	0	0	0	0	0	0	0	0	0	0	0	0	0	0	0	0	0	0	0	0	0	0	0	0	0	0	0	0	0
TCGA-A4-8098	TCGA-A4-8098-01	73	0	M0	0	N0	I	T1a	29.43	0	0:DiseaseFree	70	29.43	0	0:LIVING	Male	TUMOR FREE	Type 1	0	0	0	0	0	0	0	0	0	0	0	0	0	0	0	0	0	0	0	0	0	0	0	0	0	0	0	0	0	0	0
TCGA-A4-8310	TCGA-A4-8310-01	58	0	M0	0	N0	III	T3a	25.62	0	0:DiseaseFree	56	25.62	0	0:LIVING	Male	TUMOR FREE		0	0	0	0	0	0	0	0	0	0	0	0	0	0	0	0	0	0	0	0	0	0	0	0	0	0	0	0	0	0	0
TCGA-A4-8311	TCGA-A4-8311-01	60	0	M0	0	N0	I	T1a	23.95	0	0:DiseaseFree	42	23.95	0	0:LIVING	Male	TUMOR FREE	Type 1	0	0	0	0	0	0	0	0	0	0	0	0	0	0	0	0	0	0	0	0	0	0	0	0	0	0	0	0	0	0	0
TCGA-A4-8312	TCGA-A4-8312-01	60	0	M0	0	N0	I	T1	23.26	0	0:DiseaseFree	16	23.26	0	0:LIVING	Male	TUMOR FREE		0	0	0	0	0	0	0	0	0	0	0	0	0	0	0	0	0	0	0	0	0	0	0	0	0	0	0	0	0	0	0
TCGA-A4-8515	TCGA-A4-8515-01	47	0	M0	0	N0	I	T1a	23.29	0	0:DiseaseFree	47	23.29	0	0:LIVING	Male	TUMOR FREE	Type 1	0	0	0	0	0	0	0	0	0	0	0	0	0	0	0	0	0	0	0	0	0	0	0	0	0	0	0	0	0	0	0
TCGA-A4-8516	TCGA-A4-8516-01	62	0	M0	0	N0	III	T3a	0.76	0	0:DiseaseFree		0.76	0	0:LIVING	Male		Type 1	0	0	0	0	0	0	0	0	0	0	0	0	0	0	0	0	0	0	0	0	0	0	0	0	0	0	0	0	0	0	0
TCGA-A4-8517	TCGA-A4-8517-01	71	0	M0	0	N0	I	T1a	19.61	0	0:DiseaseFree	55	19.61	0	0:LIVING	Male	TUMOR FREE	Type 2	0	0	0	0	0	0	0	0	0	0	0	0	0	0	0	0	0	0	0	0	0	0	0	0	0	0	0	0	0	0	0
TCGA-A4-8518	TCGA-A4-8518-01	48	0	M0	0	N0	I	T1a	19.71	0	0:DiseaseFree	16	19.71	0	0:LIVING	Male	TUMOR FREE		0	0	0	0	0	0	0	0	0	0	0	0	0	0	0	0	0	0	0	0	0	0	0	0	0	0	0	0	0	0	0
TCGA-A4-8630	TCGA-A4-8630-01	59	0	M0	0	N0	I	T1b	14.32	0	0:DiseaseFree	41	14.32	0	0:LIVING	Female	TUMOR FREE		0	0	0	0	0	0	0	0	0	0	0	0	0	0	0	0	0	0	0	0	0	0	0	0	0	0	0	0	0	0	0
TCGA-A4-A48D	TCGA-A4-A48D-01	84	0	M0	0	N0	I	T1b	12.45	0	0:DiseaseFree	77	12.45	0	0:LIVING	Male	TUMOR FREE	Type 2	0	0	0	0	0	0	0	0	0	0	0	0	0	0	0	0	0	0	0	0	0	0	0	0	0	0	0	0	0	0	0
TCGA-A4-A4ZT	TCGA-A4-A4ZT-01	71	0	M0	0	N0	I	T1b	16.95	0	0:DiseaseFree	53	16.95	0	0:LIVING	Female	TUMOR FREE	Type 1	0	0	0	0	0	0	0	0	0	0	0	0	0	0	0	0	0	0	0	0	0	0	0	0	0	0	0	0	0	0	0
TCGA-A4-A57E	TCGA-A4-A57E-01	59	1	M1	0	N0	II	T2a				69	8.48	1	1:DECEASED	Male			0	0	0	0	0	0	0	0	0	0	0	0	0	0	0	0	0	0	0	0	0	0	0	0	1	0	0	0	0	0	0
TCGA-A4-A5DU	TCGA-A4-A5DU-01	45	0	M0	0	N0	I	T1a	16.29	0	0:DiseaseFree	26	16.29	0	0:LIVING	Female	TUMOR FREE	Type 1	0	0	0	0	0	0	0	0	0	0	0	0	0	0	0	0	0	0	0	0	0	0	0	0	0	0	0	0	0	0	0
TCGA-A4-A5XZ	TCGA-A4-A5XZ-01	65	0	M0	0	N0	II	T2a	15.74	0	0:DiseaseFree	30	15.74	0	0:LIVING	Female	TUMOR FREE		0	0	0	0	0	0	0	0	0	0	0	0	0	0	0	0	0	0	0	0	0	0	0	0	0	0	0	0	0	0	0
TCGA-A4-A5Y0	TCGA-A4-A5Y0-01	61	0	M0	0	N0	I	T1b	8.28	0	0:DiseaseFree	52	8.28	0	0:LIVING	Female	TUMOR FREE	Type 2	0	0	0	0	0	0	0	0	0	0	0	0	0	0	0	0	0	0	0	0	0	0	0	0	0	0	0	0	0	0	0
TCGA-A4-A5Y1	TCGA-A4-A5Y1-01	75	0	M0	1	N1	I	T1b	9.72	1	1:Recurred/Progressed	62	12.98	1	1:DECEASED	Male	TUMOR FREE	Type 2	0	0	0	0	0	0	0	0	1	0	0	0	0	0	0	0	0	0	0	0	0	0	0	0	0	0	0	0	0	0	1
TCGA-A4-A6HP	TCGA-A4-A6HP-01	66	0	M0	0	N0	I	T1a	12.45	0	0:DiseaseFree	71	12.45	0	0:LIVING	Male	TUMOR FREE		0	0	0	0	0	0	0	0	0	0	0	0	0	0	0	0	0	0	0	0	0	0	0	0	0	0	0	0	0	0	0
TCGA-A4-A772	TCGA-A4-A772-01	39	0	M0		NX	I	T1b	0	0	0:DiseaseFree	34	0	0	0:LIVING	Male	TUMOR FREE	Type 1	0	0	0	0	0	0	0	0	0	0	0	0	0	0	0	0	0	0	0	0	0	0	0	0	0	0	0	0	0	0	0
TCGA-A4-A7UZ	TCGA-A4-A7UZ-01	71	0	M0	1	N1	III	T3a	0	0	0:DiseaseFree	50	0	0	0:LIVING	Male		Type 2	0	0	0	0	0	0	0	0	0	0	0	0	0	0	0	0	0	0	0	0	0	0	0	0	0	0	0	0	0	0	0
TCGA-AL-3466	TCGA-AL-3466-01	41	1	M1	1	N1	III	T3b	4.53	1	1:Recurred/Progressed	24	9.63	1	1:DECEASED	Male	WITH TUMOR		0	0	0	0	0	0	0	0	0	0	0	0	0	0	0	0	0	0	0	0	0	0	0	1	0	0	0	0	0	0	0
TCGA-AL-3467	TCGA-AL-3467-01	54	0	M0	0	N0	I	T1b	70.14	0	0:DiseaseFree	13	70.14	0	0:LIVING	Female	TUMOR FREE		0	0	0	0	0	0	0	0	0	0	0	0	0	0	0	0	0	0	0	0	0	0	0	0	0	0	0	0	0	0	0
TCGA-AL-3468	TCGA-AL-3468-01	74	0	M0	0	N0	II	T2				70	76.58	1	1:DECEASED	Male	TUMOR FREE	Type 1	1	0	0	1	0	0	0	0	0	0	0	0	0	0	0	0	0	0	0	0	0	0	0	0	0	0	0	0	0	0	1
TCGA-AL-3471	TCGA-AL-3471-01	74	0	M0	0	N0	I	T1b					49.28	1	1:DECEASED	Male	TUMOR FREE	Type 1	0	0	0	0	0	0	0	0	0	0	0	0	0	0	0	0	0	0	0	0	0	0	0	0	0	0	0	0	0	0	0
TCGA-AL-3472	TCGA-AL-3472-01	57	0	M0	0	N0	II	T2	66.66	0	0:DiseaseFree	45	66.66	0	0:LIVING	Male	TUMOR FREE	Type 1	0	0	0	0	0	0	0	0	0	0	0	0	0	0	0	0	0	0	0	0	0	0	0	0	0	0	0	0	0	0	0
TCGA-AL-3473	TCGA-AL-3473-01	55	0	M0	0	N0	II	T2	62.61	0	0:DiseaseFree	37	62.61	0	0:LIVING	Male	TUMOR FREE	Type 2	0	0	0	0	0	0	0	0	0	0	0	0	0	0	0	0	0	0	0	0	0	0	0	0	0	0	0	0	0	0	0
TCGA-AL-7173	TCGA-AL-7173-01	72	0	M0	1	N2	III	T3	26.68	1	1:Recurred/Progressed	54	67.67	0	0:LIVING	Female	WITH TUMOR	Type 2	0	0	0	0	0	0	0	0	0	0	0	0	0	0	0	0	0	0	0	0	0	0	0	0	0	0	0	0	0	0	0
TCGA-AL-A5DJ	TCGA-AL-A5DJ-01	54	0	M0	0	N0	III	T3a				26	49.21	1	1:DECEASED	Female	TUMOR FREE	Type 2	0	0	0	0	0	0	0	0	0	0	0	0	0	0	1	0	0	0	0	0	0	0	0	0	0	0	0	0	1	0	0
TCGA-AT-A5NU	TCGA-AT-A5NU-01	77		MX		NX	I	T1a	2.2	0	0:DiseaseFree	63	2.2	0	0:LIVING	Male			0	0	0	0	0	0	0	0	0	0	0	0	0	0	0	0	0	0	0	0	0	0	0	0	0	0	0	0	0	0	0
TCGA-B1-5398	TCGA-B1-5398-01	73	0	M0	0	N0	III	T3b	41.1	0	0:DiseaseFree	75	41.1	0	0:LIVING	Male	TUMOR FREE	Type 2	0	0	0	0	0	0	0	0	0	0	0	0	0	0	0	0	0	0	0	0	0	0	0	0	0	0	0	0	0	0	0
TCGA-B1-7332	TCGA-B1-7332-01	60	0	M0		NX	II	T2a	37.48	0	0:DiseaseFree	34	37.48	0	0:LIVING	Female	TUMOR FREE	Type 1	0	0	0	0	0	0	0	0	0	0	0	0	0	0	0	0	0	0	0	0	0	0	0	0	0	0	0	0	0	0	0
TCGA-B1-A47M	TCGA-B1-A47M-01	79		MX		NX	III	T3a	13.4	1	1:Recurred/Progressed	84	21.65	0	0:LIVING	Male	TUMOR FREE	Type 2	0	0	0	0	0	0	0	0	0	0	0	0	0	0	0	0	0	0	0	0	0	0	0	0	0	0	0	0	0	0	0
TCGA-B1-A47N	TCGA-B1-A47N-01	62		MX	0	N0	I	T1a	36.47	0	0:DiseaseFree	28	36.47	0	0:LIVING	Male	TUMOR FREE	Type 1	0	0	0	0	0	0	0	0	0	0	0	0	0	0	0	0	0	0	0	0	0	0	0	0	0	0	0	0	0	0	0
TCGA-B1-A47O	TCGA-B1-A47O-01	54	0	M0	0	N0	I	T1b	27.66	0	0:DiseaseFree	23	27.66	0	0:LIVING	Female	TUMOR FREE	Type 2	0	0	0	0	0	0	0	0	0	0	0	0	0	0	0	0	0	0	0	0	0	0	0	0	0	0	0	0	0	0	0
TCGA-B1-A654	TCGA-B1-A654-01	43	0	M0		NX	I	T1a	20.24	0	0:DiseaseFree	42	20.24	0	0:LIVING	Female	TUMOR FREE	Type 1	0	0	0	0	0	0	0	0	0	0	0	0	0	0	0	0	0	0	0	0	0	0	0	0	0	0	0	0	0	0	0
TCGA-B1-A655	TCGA-B1-A655-01	77	0	M0	0	N0	I	T1a	16.75	0	0:DiseaseFree	66	16.75	0	0:LIVING	Female	TUMOR FREE	Type 2	0	0	0	0	0	0	0	0	0	0	0	0	0	0	0	0	0	0	0	0	0	0	0	0	0	0	0	0	0	0	0
TCGA-B1-A656	TCGA-B1-A656-01	64	0	M0	0	N0	I	T1a	20.3	0	0:DiseaseFree	84	20.3	0	0:LIVING	Male	TUMOR FREE	Type 2	0	0	0	0	0	0	0	0	0	0	0	0	0	0	0	0	0	0	0	0	0	0	0	0	0	0	0	0	0	0	0
TCGA-B1-A657	TCGA-B1-A657-01	54	0	M0	0	N0	I	T1b	21.06	0	0:DiseaseFree	70	21.06	0	0:LIVING	Male	TUMOR FREE	Type 1	0	0	0	0	0	0	0	0	0	0	0	0	0	0	0	0	0	0	0	0	0	0	0	0	0	0	0	0	0	0	0
TCGA-B3-3925	TCGA-B3-3925-01	52	0	M0		NX	III	T3a	33.8	0	0:DiseaseFree	43	33.8	0	0:LIVING	Male	TUMOR FREE		0	0	0	0	0	0	0	0	0	0	0	0	0	0	0	0	0	0	0	0	0	0	0	0	0	0	0	0	0	0	0
TCGA-B3-3926	TCGA-B3-3926-01	59	0	M0		NX	I	T1	29.01	0	0:DiseaseFree	10	29.01	0	0:LIVING	Female	TUMOR FREE		0	0	0	0	0	0	0	0	0	0	0	0	0	0	0	0	0	0	0	0	0	0	0	0	0	0	0	0	0	0	0
TCGA-B3-4103	TCGA-B3-4103-01	56	0	M0		NX	I	T1a	30.55	0	0:DiseaseFree	37	30.55	0	0:LIVING	Male	TUMOR FREE		0	0	0	0	0	0	0	0	0	0	0	0	0	0	0	0	0	0	0	0	0	0	0	0	0	0	0	0	0	0	0
TCGA-B3-4104	TCGA-B3-4104-01	75	0	M0		NX	II	T2	34.46	0	0:DiseaseFree	59	34.46	0	0:LIVING	Male	TUMOR FREE		0	0	0	0	0	0	0	0	0	0	0	0	0	0	0	0	0	0	0	0	0	0	0	0	0	0	0	0	0	0	0
TCGA-B3-8121	TCGA-B3-8121-01	48		MX		NX	I	T1	12.45	0	0:DiseaseFree	24	12.45	0	0:LIVING	Female	TUMOR FREE		0	0	0	0	0	0	0	0	0	0	0	0	0	0	0	0	0	0	0	0	0	0	0	0	0	0	0	0	0	0	0
TCGA-B3-A6W5	TCGA-B3-A6W5-01	43	0	M0		NX	I	T1	10.15	0	0:DiseaseFree	29	10.15	0	0:LIVING	Male	TUMOR FREE		0	0	0	0	0	0	0	0	0	0	0	0	0	0	0	0	0	0	0	0	0	0	0	0	0	0	0	0	0	0	0
TCGA-B9-4113	TCGA-B9-4113-01	64	0	M0	0	N0	I	T1				55	50.46	1	1:DECEASED	Male	TUMOR FREE		0	0	0	0	0	0	0	0	0	0	0	1	0	0	0	0	0	0	0	0	0	0	0	0	0	0	0	0	0	0	0
TCGA-B9-4114	TCGA-B9-4114-01	49	1	M1	0	N0	II	T2	20.93	1	1:Recurred/Progressed	62	28.15	0	0:LIVING	Male			0	0	0	0	0	0	0	0	0	0	0	0	0	0	0	0	0	0	0	0	0	0	0	0	0	0	0	0	0	0	0
TCGA-B9-4115	TCGA-B9-4115-01	53	0	M0	0	N0	I	T1a	26.38	0	0:DiseaseFree	37	26.38	0	0:LIVING	Male	TUMOR FREE		0	0	0	0	0	0	0	0	0	0	0	0	0	0	0	0	0	0	0	0	0	0	0	0	0	0	0	0	0	0	0
TCGA-B9-4116	TCGA-B9-4116-01	75	0	M0	0	N0	II	T2a	20.6	0	0:DiseaseFree	59	20.6	0	0:LIVING	Female	TUMOR FREE	Type 1	0	0	0	0	0	0	0	0	0	0	0	0	0	0	0	0	0	0	0	0	0	0	0	0	0	0	0	0	0	0	0
TCGA-B9-4117	TCGA-B9-4117-01	48	0	M0		NX	II	T2	0.46	0	0:DiseaseFree	50	0.46	0	0:LIVING	Female	TUMOR FREE	Type 2	0	0	0	0	0	0	0	0	0	0	0	0	0	0	0	0	0	0	0	0	0	0	0	0	0	0	0	0	0	0	0
TCGA-B9-4617	TCGA-B9-4617-01	41	0	M0	0	N0	I	T1a	1.15	0	0:DiseaseFree	41	1.15	0	0:LIVING	Male	TUMOR FREE		0	0	0	0	0	0	0	0	0	0	0	0	0	0	0	0	0	0	0	0	0	0	0	0	0	0	0	0	0	0	0
TCGA-B9-5155	TCGA-B9-5155-01	71	0	M0	0	N0	III	T3a	21.85	0	0:DiseaseFree	84	21.85	0	0:LIVING	Male	TUMOR FREE		0	0	0	0	0	0	0	0	0	0	0	0	0	0	0	0	0	0	0	0	0	0	0	0	0	0	0	0	0	0	0
TCGA-B9-5156	TCGA-B9-5156-01	51	0	M0	0	N0	I	T1a	43.96	0	0:DiseaseFree	57	43.96	0	0:LIVING	Male	TUMOR FREE		0	0	0	0	0	0	0	0	0	0	0	0	0	0	0	0	0	0	0	0	0	0	0	0	0	0	0	0	0	0	0
TCGA-B9-7268	TCGA-B9-7268-01	59	0	M0	0	N0	II	T2	22.04	0	0:DiseaseFree	40	22.04	0	0:LIVING	Male	TUMOR FREE	Type 2	0	0	0	0	0	0	0	0	0	0	0	0	0	0	0	0	0	0	0	0	0	0	0	0	0	0	0	0	0	0	0
TCGA-B9-A44B	TCGA-B9-A44B-01	70	0	M0	0	N0	III	T3b	11.86	0	0:DiseaseFree	108	11.86	0	0:LIVING	Male	WITH TUMOR	Type 2	0	0	0	0	0	0	0	0	0	0	0	0	0	0	0	0	0	0	0	0	0	0	0	0	0	0	0	0	0	0	0
TCGA-B9-A5W7	TCGA-B9-A5W7-01	47	0	M0	0	N0	I	T1a	18.53	1	1:Recurred/Progressed	8	19.22	0	0:LIVING	Male	TUMOR FREE		0	0	0	0	0	0	0	0	0	0	0	0	0	0	0	0	0	0	0	0	0	0	0	0	0	0	0	0	0	0	0
TCGA-B9-A5W8	TCGA-B9-A5W8-01	50	0	M0	0	N0	II	T2b	17.21	0	0:DiseaseFree	31	17.21	0	0:LIVING	Male	TUMOR FREE		0	0	0	0	0	0	0	0	0	0	0	0	0	0	0	0	0	0	0	0	0	0	0	0	0	0	0	0	0	0	0
TCGA-B9-A5W9	TCGA-B9-A5W9-01	40	0	M0	0	N0	I	T1b	0.16	0	0:DiseaseFree	40	0.16	0	0:LIVING	Male	TUMOR FREE	Type 1	0	0	0	0	0	0	0	0	0	0	0	0	0	0	0	0	0	0	0	0	0	0	0	0	0	0	0	0	0	0	0
TCGA-B9-A69E	TCGA-B9-A69E-01	71	0	M0	0	N0	III	T3a	14.85	0	0:DiseaseFree	69	14.85	0	0:LIVING	Male	TUMOR FREE	Type 2	0	0	0	0	0	0	0	0	0	0	0	0	0	0	0	0	0	0	0	0	0	0	0	0	0	0	0	0	0	0	0
TCGA-B9-A8YH	TCGA-B9-A8YH-01	52	0	M0	0	N0	I	T1a	17.48	0	0:DiseaseFree	83	17.48	0	0:LIVING	Male	TUMOR FREE	Type 1	0	0	0	0	0	0	0	0	0	0	0	0	0	0	0	0	0	0	0	0	0	0	0	0	0	0	0	0	0	0	0
TCGA-B9-A8YI	TCGA-B9-A8YI-01	79	0	M0		NX	I	T1b	12.29	0	0:DiseaseFree	96	12.29	0	0:LIVING	Male	TUMOR FREE	Type 2	0	0	0	0	0	0	0	0	0	0	0	0	0	0	0	0	0	0	0	0	0	0	0	0	0	0	0	0	0	0	0
TCGA-BQ-5875	TCGA-BQ-5875-01	66	0	M0		NX	III	T3a	86.7	0	0:DiseaseFree	53	86.7	0	0:LIVING	Female	TUMOR FREE		0	0	0	0	0	0	0	0	0	0	0	0	0	0	0	0	0	0	0	0	0	0	0	0	0	0	0	0	0	0	0
TCGA-BQ-5876	TCGA-BQ-5876-01	75	0	M0		NX	I	T1a	19.25	0	0:DiseaseFree	47	19.25	0	0:LIVING	Male	TUMOR FREE	Type 2	0	0	0	0	0	0	0	0	0	0	0	0	0	0	0	0	0	0	0	0	0	0	0	0	0	0	0	0	0	0	0
TCGA-BQ-5877	TCGA-BQ-5877-01	60	1	M1	1	N1	III	T3a	4.17	1	1:Recurred/Progressed	67	8.87	1	1:DECEASED	Male	WITH TUMOR		0	0	0	0	0	0	0	0	0	0	0	0	0	0	0	0	0	0	0	0	0	0	0	0	0	0	0	0	0	0	0
TCGA-BQ-5878	TCGA-BQ-5878-01	79	0	M0	1	N1	III	T3a	33.57	1	1:Recurred/Progressed	70	63.67	0	0:LIVING	Female	WITH TUMOR	Type 2	0	0	0	0	0	0	0	0	0	0	0	0	0	0	0	0	0	0	0	0	0	0	0	0	0	0	0	0	0	0	0
TCGA-BQ-5879	TCGA-BQ-5879-01	32	0	M0	1	N1	III	T3b	19.42	1	1:Recurred/Progressed	15	22.9	1	1:DECEASED	Female	WITH TUMOR		0	1	0	0	0	0	0	0	0	0	0	0	0	0	0	0	0	0	0	0	0	0	0	0	0	0	0	0	0	0	0
TCGA-BQ-5880	TCGA-BQ-5880-01	79	0	M0	1	N1	III	T3a	31.93	1	1:Recurred/Progressed	32	43.17	1	1:DECEASED	Male	WITH TUMOR	Type 2	0	0	0	0	0	0	0	0	0	0	0	0	0	0	0	0	0	0	0	0	0	0	0	1	0	0	0	0	0	0	0
TCGA-BQ-5881	TCGA-BQ-5881-01	69	0	M0		NX	I	T1a	47.77	0	0:DiseaseFree	27	47.77	0	0:LIVING	Male	TUMOR FREE	Type 2	0	0	0	0	0	0	0	0	0	0	0	0	0	0	0	0	0	0	0	0	0	0	0	0	0	0	0	0	0	0	0
TCGA-BQ-5882	TCGA-BQ-5882-01	54	0	M0	0	N0	III	T3b	11.17	1	1:Recurred/Progressed	46	21.62	1	1:DECEASED	Male	WITH TUMOR		0	0	0	0	0	0	0	0	0	0	0	0	0	0	0	1	0	0	0	0	0	0	0	0	0	0	0	0	0	0	0
TCGA-BQ-5883	TCGA-BQ-5883-01	79	0	M0		NX	I	T1a	40.8	0	0:DiseaseFree	19	40.8	0	0:LIVING	Female			0	0	0	0	0	0	0	0	0	0	0	0	0	0	0	0	0	0	0	0	0	0	0	0	0	0	0	0	0	0	0
TCGA-BQ-5884	TCGA-BQ-5884-01	59	0	M0		NX	I	T1a	26.02	0	0:DiseaseFree	31	26.02	0	0:LIVING	Female	TUMOR FREE	Type 2	0	0	0	0	0	0	0	0	0	0	0	0	0	0	0	0	0	0	0	0	0	0	0	0	0	0	0	0	0	0	0
TCGA-BQ-5885	TCGA-BQ-5885-01	63	0	M0	0	N0	III	T3	30.26	0	0:DiseaseFree	75	30.26	0	0:LIVING	Male	TUMOR FREE		0	0	0	0	0	0	0	0	0	0	0	0	0	0	0	0	0	0	0	0	0	0	0	0	0	0	0	0	0	0	0
TCGA-BQ-5886	TCGA-BQ-5886-01	75	0	M0		NX	III	T3a	26.02	0	0:DiseaseFree	49	26.02	0	0:LIVING	Male	TUMOR FREE		0	0	0	0	0	0	0	0	0	0	0	0	0	0	0	0	0	0	0	0	0	0	0	0	0	0	0	0	0	0	0
TCGA-BQ-5887	TCGA-BQ-5887-01	54	0	M0	0	N0	III	T3a	25.33	0	0:DiseaseFree	12	25.33	0	0:LIVING	Male	TUMOR FREE	Type 2	0	0	0	0	0	0	0	0	0	0	0	0	0	0	0	0	0	0	0	0	0	0	0	0	0	0	0	0	0	0	0
TCGA-BQ-5888	TCGA-BQ-5888-01	74	0	M0	0	N0	I	T1a	13.24	0	0:DiseaseFree	17	13.24	0	0:LIVING	Female	TUMOR FREE		0	0	0	0	0	0	0	0	0	0	0	0	0	0	0	0	0	0	0	0	0	0	0	0	0	0	0	0	0	0	0
TCGA-BQ-5889	TCGA-BQ-5889-01	63	1	M1	1	N1	III	T3b	-1.15	1	1:Recurred/Progressed	39	10.81	1	1:DECEASED	Male	WITH TUMOR		0	0	0	0	0	0	0	0	0	0	0	0	0	0	0	0	0	0	0	0	0	0	0	0	0	1	0	0	0	0	0
TCGA-BQ-5890	TCGA-BQ-5890-01	69	0	M0	0	N0	III	T3a	7.65	0	0:DiseaseFree	61	7.65	0	0:LIVING	Male	TUMOR FREE		0	0	0	0	0	0	0	0	0	0	0	0	0	0	0	0	0	0	0	0	0	0	0	0	0	0	0	0	0	0	0
TCGA-BQ-5891	TCGA-BQ-5891-01	57	0	M0	0	N0	III	T3b	0.95	0	0:DiseaseFree	13	0.95	0	0:LIVING	Female	TUMOR FREE		0	0	0	0	0	0	0	0	0	0	0	0	0	0	0	0	0	0	0	0	0	0	0	0	0	0	0	0	0	0	0
TCGA-BQ-5892	TCGA-BQ-5892-01	51	0	M0	0	N0	I	T1b	11.96	0	0:DiseaseFree	57	11.96	0	0:LIVING	Male	TUMOR FREE		0	0	0	0	0	0	0	0	0	0	0	0	0	0	0	0	0	0	0	0	0	0	0	0	0	0	0	0	0	0	0
TCGA-BQ-5893	TCGA-BQ-5893-01	61	1	M1	1	N1	III	T3a	6.18	1	1:Recurred/Progressed	34	7.92	1	1:DECEASED	Male	WITH TUMOR		0	0	0	0	0	0	0	0	0	0	1	0	0	0	0	0	0	0	0	0	0	0	0	0	0	0	0	0	0	0	0
TCGA-BQ-5894	TCGA-BQ-5894-01	42	1	M1	1	N1	III	T3b	2.76	0	0:DiseaseFree	17	2.76	0	0:LIVING	Male	WITH TUMOR	Type 2	0	0	0	0	0	0	0	0	0	0	0	0	0	0	0	0	0	0	0	0	0	0	0	0	0	0	0	0	0	0	0
TCGA-BQ-7044	TCGA-BQ-7044-01	73	0	M0		NX	III	T3a	123.52	0	0:DiseaseFree	53	123.52	0	0:LIVING	Male	TUMOR FREE		0	0	0	0	0	0	0	0	0	0	0	0	0	0	0	0	0	0	0	0	0	0	0	0	0	0	0	0	0	0	0
TCGA-BQ-7045	TCGA-BQ-7045-01	78	0	M0	0	N0	I	T1b				54	48.23	1	1:DECEASED	Male	TUMOR FREE		0	0	0	0	0	1	0	0	0	0	0	0	0	0	0	0	0	0	0	0	0	0	0	0	0	0	0	0	0	0	0
TCGA-BQ-7046	TCGA-BQ-7046-01	61	0	M0		NX	I	T1a	96.85	0	0:DiseaseFree	23	96.85	0	0:LIVING	Male	TUMOR FREE		0	0	0	0	0	0	0	0	0	0	0	0	0	0	0	0	0	0	0	0	0	0	0	0	0	0	0	0	0	0	0
TCGA-BQ-7048	TCGA-BQ-7048-01	64	0	M0	0	N0	III	T3a	70.37	1	1:Recurred/Progressed	40	93.27	0	0:LIVING	Male	WITH TUMOR		0	0	0	0	0	0	0	0	0	0	0	0	0	0	0	0	0	0	0	0	0	0	0	0	0	0	0	0	0	0	0
TCGA-BQ-7049	TCGA-BQ-7049-01	45	0	M0		NX	I	T1a				18	44.81	1	1:DECEASED	Female	TUMOR FREE		0	0	0	0	0	0	0	0	0	0	0	0	0	0	0	0	0	0	0	0	0	0	0	0	0	0	0	0	0	0	0
TCGA-BQ-7050	TCGA-BQ-7050-01	53	0	M0	0	N0	I	T1a	61.24	0	0:DiseaseFree	18	61.24	0	0:LIVING	Female	TUMOR FREE		0	0	0	0	0	0	0	0	0	0	0	0	0	0	0	0	0	0	0	0	0	0	0	0	0	0	0	0	0	0	0
TCGA-BQ-7051	TCGA-BQ-7051-01	74	0	M0	0	N0	II	T2	50.36	0	0:DiseaseFree	53	50.36	0	0:LIVING	Male	TUMOR FREE		0	0	0	0	0	0	0	0	0	0	0	0	0	0	0	0	0	0	0	0	0	0	0	0	0	0	0	0	0	0	0
TCGA-BQ-7053	TCGA-BQ-7053-01	57	0	M0		NX	III	T3	49.8	0	0:DiseaseFree	31	49.8	0	0:LIVING	Female	TUMOR FREE		0	0	0	0	0	0	0	0	0	0	0	0	0	0	0	0	0	0	0	0	0	0	0	0	0	0	0	0	0	0	0
TCGA-BQ-7055	TCGA-BQ-7055-01	73	0	M0		NX	I	T1a	26.25	0	0:DiseaseFree	6	26.25	0	0:LIVING	Male	TUMOR FREE		0	0	0	0	0	0	0	0	0	0	0	0	0	0	0	0	0	0	0	0	0	0	0	0	0	0	0	0	0	0	0
TCGA-BQ-7056	TCGA-BQ-7056-01	75	0	M0	0	N0	III	T3b	4.7	1	1:Recurred/Progressed	28	20.11	0	0:LIVING	Female	WITH TUMOR		0	0	0	0	0	0	0	0	0	0	0	0	0	0	0	0	0	0	0	0	0	0	0	0	0	0	0	0	0	0	0
TCGA-BQ-7058	TCGA-BQ-7058-01	81	0	M0	1	N1	III	T3	9.69	1	1:Recurred/Progressed	45	11.27	1	1:DECEASED	Male	WITH TUMOR	Type 2	0	0	0	0	0	0	0	0	0	0	0	0	0	0	0	0	0	1	0	0	0	0	1	0	0	0	0	1	0	0	0
TCGA-BQ-7059	TCGA-BQ-7059-01	71	0	M0		NX	I	T1b	7.62	0	0:DiseaseFree	48	7.62	0	0:LIVING	Male	TUMOR FREE		0	0	0	0	0	0	0	0	0	0	0	0	0	0	0	0	0	0	0	0	0	0	0	0	0	0	0	0	0	0	0
TCGA-BQ-7060	TCGA-BQ-7060-01	53	0	M0		NX	I	T1a	7.03	0	0:DiseaseFree	21	7.03	0	0:LIVING	Male	TUMOR FREE	Type 2	0	0	0	0	0	0	0	0	0	0	0	0	0	0	0	0	0	0	0	0	0	0	0	0	0	0	0	0	0	0	0
TCGA-BQ-7061	TCGA-BQ-7061-01	83	0	M0		NX	I	T1b	7.16	0	0:DiseaseFree	55	7.16	0	0:LIVING	Female	TUMOR FREE	Type 2	0	0	0	0	0	0	0	0	0	0	0	0	0	0	0	0	0	0	0	0	0	0	0	0	0	0	0	0	0	0	0
TCGA-BQ-7062	TCGA-BQ-7062-01	64	0	M0		NX	I	T1a	3.81	0	0:DiseaseFree	31	3.81	0	0:LIVING	Male	TUMOR FREE	Type 2	0	0	0	0	0	0	0	0	0	0	0	0	0	0	0	0	0	0	0	0	0	0	0	0	0	0	0	0	0	0	0
TCGA-DW-5560	TCGA-DW-5560-01	38	0	M0	0	N0	I	T1b	48.82	0	0:DiseaseFree	22	48.82	0	0:LIVING	Female	TUMOR FREE	Type 1	0	0	0	0	0	0	0	0	0	0	0	0	0	0	0	0	0	0	0	0	0	0	0	0	0	0	0	0	0	0	0
TCGA-DW-5561	TCGA-DW-5561-01	51	0	M0	0	N0	I	T1a	13.6	0	0:DiseaseFree	33	13.6	0	0:LIVING	Male		Type 1	0	0	0	0	0	0	0	0	0	0	0	0	0	0	0	0	0	0	0	0	0	0	0	0	0	0	0	0	0	0	0
TCGA-DW-7834	TCGA-DW-7834-01	53	0	M0	0	N0	I	T1	129.76	0	0:DiseaseFree	39	129.76	0	0:LIVING	Male	TUMOR FREE	Type 1	0	0	0	0	0	0	0	0	0	0	0	0	0	0	0	0	0	0	0	0	0	0	0	0	0	0	0	0	0	0	0
TCGA-DW-7836	TCGA-DW-7836-01	55	0	M0	0	N0	I	T1a	35.91	0	0:DiseaseFree	37	35.91	0	0:LIVING	Male	TUMOR FREE	Type 1	0	0	0	0	0	0	0	0	0	0	0	0	0	0	0	0	0	0	0	0	0	0	0	0	0	0	0	0	0	0	0
TCGA-DW-7837	TCGA-DW-7837-01	43	0	M0	0	N0	I	T1b	37.52	0	0:DiseaseFree	32	37.52	0	0:LIVING	Male	WITH TUMOR	Type 1	0	0	0	0	0	0	0	0	0	0	0	0	0	0	0	0	0	0	0	0	0	0	0	0	0	0	0	0	0	0	0
TCGA-DW-7838	TCGA-DW-7838-01	66	0	M0	0	N0	I	T1b	12.48	1	1:Recurred/Progressed	60	24.44	0	0:LIVING	Male	WITH TUMOR	Type 1	0	0	0	0	0	0	0	0	0	0	0	0	0	0	0	0	0	0	0	0	0	0	0	0	0	0	0	0	0	0	0
TCGA-DW-7839	TCGA-DW-7839-01	58	0	M0	0	N0	I	T1b	13.76	0	0:DiseaseFree	39	13.76	0	0:LIVING	Female	TUMOR FREE	Type 1	0	0	0	0	0	0	0	0	0	0	0	0	0	0	0	0	0	0	0	0	0	0	0	0	0	0	0	0	0	0	0
TCGA-DW-7840	TCGA-DW-7840-01	60	0	M0	0	N0	I	T1b	3.75	0	0:DiseaseFree	74	3.75	0	0:LIVING	Male		Type 1	0	0	0	0	0	0	0	0	0	0	0	0	0	0	0	0	0	0	0	0	0	0	0	0	0	0	0	0	0	0	0
TCGA-DW-7841	TCGA-DW-7841-01	61	0	M0	0	N0	I	T1b	14.62	0	0:DiseaseFree	43	14.62	0	0:LIVING	Male	TUMOR FREE	Type 1	0	0	0	0	0	0	0	0	0	0	0	0	0	0	0	0	0	0	0	0	0	0	0	0	0	0	0	0	0	0	0
TCGA-DW-7842	TCGA-DW-7842-01	52	0	M0	0	N0	I	T1a	3.02	0	0:DiseaseFree	25	3.02	0	0:LIVING	Male	WITH TUMOR	Type 1	0	0	0	0	0	0	0	0	0	0	0	0	0	0	0	0	0	0	0	0	0	0	0	0	0	0	0	0	0	0	0
TCGA-DW-7963	TCGA-DW-7963-01	43	0	M0	0	N0	I	T1b	40.74	0	0:DiseaseFree	20	40.74	0	0:LIVING	Male	TUMOR FREE	Type 1	0	0	0	0	0	0	0	0	0	0	0	0	0	0	0	0	0	0	0	0	0	0	0	0	0	0	0	0	0	0	0
TCGA-DZ-6131	TCGA-DZ-6131-01	31		MX	0	N0	III	T3a	79.8	0	0:DiseaseFree	21	79.8	0	0:LIVING	Male	TUMOR FREE		0	0	0	0	0	0	0	0	0	0	0	0	0	0	0	0	0	0	0	0	0	0	0	0	0	0	0	0	0	0	0
TCGA-DZ-6132	TCGA-DZ-6132-01	69		MX		NX	I	T1a	80.81	0	0:DiseaseFree	82	80.81	0	0:LIVING	Male	TUMOR FREE		0	0	0	0	0	0	0	0	0	0	0	0	0	0	0	0	0	0	0	0	0	0	0	0	0	0	0	0	0	0	0
TCGA-DZ-6133	TCGA-DZ-6133-01	66		MX		NX	I	T1a				61	51.15	1	1:DECEASED	Female	TUMOR FREE		1	1	0	0	0	0	0	0	0	0	0	0	1	0	0	0	0	0	0	0	0	0	0	0	0	0	0	0	1	0	0
TCGA-DZ-6134	TCGA-DZ-6134-01	69		MX		NX	I	T1a	60.97	0	0:DiseaseFree	23	60.97	0	0:LIVING	Male	TUMOR FREE		0	0	0	0	0	0	0	0	0	0	0	0	0	0	0	0	0	0	0	0	0	0	0	0	0	0	0	0	0	0	0
TCGA-DZ-6135	TCGA-DZ-6135-01	45		MX		NX	I	T1a	74.54	0	0:DiseaseFree	24	74.54	0	0:LIVING	Male	TUMOR FREE		0	0	0	0	0	0	0	0	0	0	0	0	0	0	0	0	0	0	0	0	0	0	0	0	0	0	0	0	0	0	0
TCGA-EV-5901	TCGA-EV-5901-01	47	0	M0	0	N0	I	T1	34.17	0	0:DiseaseFree	35	34.17	0	0:LIVING	Female	TUMOR FREE	Type 2	0	0	0	0	0	0	0	0	0	0	0	0	0	0	0	0	0	0	0	0	0	0	0	0	0	0	0	0	0	0	0
TCGA-EV-5902	TCGA-EV-5902-01	58	0	M0	0	N0	I	T1	18.99	0	0:DiseaseFree	67	18.99	0	0:LIVING	Male	TUMOR FREE	Type 1	0	0	0	0	0	0	0	0	0	0	0	0	0	0	0	0	0	0	0	0	0	0	0	0	0	0	0	0	0	0	0
TCGA-EV-5903	TCGA-EV-5903-01	57	0	M0	0	N0	I	T1a	24.87	0	0:DiseaseFree	79	24.87	0	0:LIVING	Male	TUMOR FREE		0	0	0	0	0	0	0	0	0	0	0	0	0	0	0	0	0	0	0	0	0	0	0	0	0	0	0	0	0	0	0
TCGA-F9-A4JJ	TCGA-F9-A4JJ-01	35		MX		NX	III	T3a	3.58	1	1:Recurred/Progressed	27	10.68	1	1:DECEASED	Female	WITH TUMOR	Type 2	0	0	0	0	0	0	0	0	0	0	0	0	0	0	0	0	0	0	1	0	1	0	0	0	0	0	0	0	0	0	0
TCGA-F9-A7Q0	TCGA-F9-A7Q0-01	37	0	M0		NX	I	T1b	13.07	0	0:DiseaseFree	12	13.07	0	0:LIVING	Female	TUMOR FREE	Type 2	0	0	0	0	0	0	0	0	0	0	0	0	0	0	0	0	0	0	0	0	0	0	0	0	0	0	0	0	0	0	0
TCGA-F9-A7VF	TCGA-F9-A7VF-01	75	0	M0		NX	I	T1a	2.4	0	0:DiseaseFree	59	2.4	0	0:LIVING	Female	TUMOR FREE	Type 1	0	0	0	0	0	0	0	0	0	0	0	0	0	0	0	0	0	0	0	0	0	0	0	0	0	0	0	0	0	0	0
TCGA-F9-A8NY	TCGA-F9-A8NY-01	38	1	M1	1	N1	IV	T4	1.18	0	0:DiseaseFree	33	1.18	0	0:LIVING	Female	TUMOR FREE	Type 2	0	0	0	0	0	0	0	0	0	0	0	0	0	0	0	0	0	0	0	0	0	0	0	0	0	0	0	0	0	0	0
TCGA-F9-A97G	TCGA-F9-A97G-01	79	0	M0	0	N0	III	T3	0.43	0	0:DiseaseFree	62	0.43	0	0:LIVING	Male	TUMOR FREE	Type 2	0	0	0	0	0	0	0	0	0	0	0	0	0	0	0	0	0	0	0	0	0	0	0	0	0	0	0	0	0	0	0
TCGA-G7-6789	TCGA-G7-6789-01	53		MX	1	N2	III	T3a				13	4.01	1	1:DECEASED	Female	WITH TUMOR	Type 2	0	0	0	0	0	0	0	0	0	0	0	0	0	0	0	0	0	0	0	0	0	0	0	0	0	0	0	0	0	0	0
TCGA-G7-6790	TCGA-G7-6790-01	57	0	M0	0	N0	I	T1a	51.18	1	1:Recurred/Progressed	44	51.74	0	0:LIVING	Male	TUMOR FREE		0	0	0	0	0	0	0	0	0	0	0	0	0	0	0	0	0	0	0	0	0	0	0	0	0	0	0	0	0	0	0
TCGA-G7-6792	TCGA-G7-6792-01	40	0	M0	0	N0	I	T1b	90.83	0	0:DiseaseFree	13	90.83	0	0:LIVING	Male		Type 1	0	0	0	0	0	0	0	0	0	0	0	0	0	0	0	0	0	0	0	0	0	0	0	0	0	0	0	0	0	0	0
TCGA-G7-6793	TCGA-G7-6793-01	60	0	M0	1	N2	III	T3a				29	11.04	1	1:DECEASED	Female	WITH TUMOR	Type 2	0	0	0	0	0	0	0	0	0	0	0	0	0	0	0	0	0	0	0	1	0	0	0	0	0	0	0	0	0	0	0
TCGA-G7-6795	TCGA-G7-6795-01	56	0	M0	0	N0	I	T1a	39.22	0	0:DiseaseFree	52	39.22	0	0:LIVING	Male	TUMOR FREE		0	0	0	0	0	0	0	0	0	0	0	0	0	0	0	0	0	0	0	0	0	0	0	0	0	0	0	0	0	0	0
TCGA-G7-6796	TCGA-G7-6796-01	58	0	M0	0	N0	I	T1a	71.39	0	0:DiseaseFree	42	71.39	0	0:LIVING	Male	TUMOR FREE		0	0	0	0	0	0	0	0	0	0	0	0	0	0	0	0	0	0	0	0	0	0	0	0	0	0	0	0	0	0	0
TCGA-G7-6797	TCGA-G7-6797-01	46	0	M0	0	N0	I	T1a	25.13	0	0:DiseaseFree	54	25.13	0	0:LIVING	Male	TUMOR FREE		0	0	0	0	0	0	0	0	0	0	0	0	0	0	0	0	0	0	0	0	0	0	0	0	0	0	0	0	0	0	0
TCGA-G7-7501	TCGA-G7-7501-01	55	0	M0	1	N1	III	T3a	3.61	1	1:Recurred/Progressed	30	20.5	1	1:DECEASED	Female	WITH TUMOR	Type 2	0	0	0	0	0	0	0	0	0	0	0	0	0	0	0	0	0	0	0	0	0	0	0	0	0	0	0	0	0	0	0
TCGA-G7-7502	TCGA-G7-7502-01	83	0	M0	0	N0	I	T1b	25.82	0	0:DiseaseFree	49	25.82	0	0:LIVING	Male	TUMOR FREE		0	0	0	0	0	0	0	0	0	0	0	0	0	0	0	0	0	0	0	0	0	0	0	0	0	0	0	0	0	0	0
TCGA-G7-A4TM	TCGA-G7-A4TM-01	40	0	M0	0	N0	I	T1a	25.23	0	0:DiseaseFree	26	25.23	0	0:LIVING	Male	TUMOR FREE	Type 1	0	0	0	0	0	0	0	0	0	0	0	0	0	0	0	0	0	0	0	0	0	0	0	0	0	0	0	0	0	0	0
TCGA-G7-A8LB	TCGA-G7-A8LB-01	70	1	M1		NX	II	T2a	17.97	0	0:DiseaseFree	89	17.97	0	0:LIVING	Male	WITH TUMOR		0	0	0	0	0	0	0	0	0	0	0	0	0	0	0	0	0	0	0	0	0	0	0	0	0	0	0	0	0	0	0
TCGA-G7-A8LC	TCGA-G7-A8LC-01	61		MX	0	N0	I	T1a	23.06	0	0:DiseaseFree	11	23.06	0	0:LIVING	Male	TUMOR FREE	Type 2	0	0	0	0	0	0	0	0	0	0	0	0	0	0	0	0	0	0	0	0	0	0	0	0	0	0	0	0	0	0	0
TCGA-G7-A8LD	TCGA-G7-A8LD-01	71		MX	1	N1	III	T3a	6.87	1	1:Recurred/Progressed	41	16.89	1	1:DECEASED	Male	WITH TUMOR		0	0	0	0	0	0	0	0	0	0	0	0	0	0	0	0	0	0	0	0	0	1	0	0	1	0	0	0	0	0	0
TCGA-G7-A8LE	TCGA-G7-A8LE-01	62		MX		NX	I	T1a	47.54	1	1:Recurred/Progressed	63	80.58	0	0:LIVING	Male	TUMOR FREE		0	0	0	0	0	0	0	0	0	0	0	0	0	0	0	0	0	0	0	0	0	0	0	0	1	0	0	0	0	0	0
TCGA-GL-6846	TCGA-GL-6846-01	52		MX	1	N1	IV	T4	194.65	0	0:DiseaseFree	49	194.65	0	0:LIVING	Male	TUMOR FREE	Type 1	0	0	0	0	0	0	0	0	0	0	0	0	0	0	0	0	0	0	0	0	0	0	0	0	0	0	0	0	0	0	0
TCGA-GL-7773	TCGA-GL-7773-01	63		MX		NX	I	T1a	12.91	0	0:DiseaseFree	91	12.91	0	0:LIVING	Male	TUMOR FREE	Type 1	0	0	0	0	0	0	0	0	0	0	0	0	0	0	0	0	0	0	0	0	0	0	0	0	0	0	0	0	0	0	0
TCGA-GL-7966	TCGA-GL-7966-01	28		MX	1	N1	III	T3	3.68	0	0:DiseaseFree	24	3.68	0	0:LIVING	Female	WITH TUMOR	Type 2	0	0	0	0	0	0	0	0	0	0	0	0	0	0	0	0	0	0	0	0	0	0	0	0	0	0	0	0	0	0	0
TCGA-GL-8500	TCGA-GL-8500-01	63		MX		NX	I	T1b	27.63	0	0:DiseaseFree	65	27.63	0	0:LIVING	Male	TUMOR FREE	Type 2	0	0	0	0	0	0	0	0	0	0	0	0	0	0	0	0	0	0	0	0	0	0	0	0	0	0	0	0	0	0	0
TCGA-GL-A4EM	TCGA-GL-A4EM-01	61		MX		NX	I	T1b	1.05	0	0:DiseaseFree	54	1.05	0	0:LIVING	Male	TUMOR FREE	Type 2	0	0	0	0	0	0	0	0	0	0	0	0	0	0	0	0	0	0	0	0	0	0	0	0	0	0	0	0	0	0	0
TCGA-GL-A59R	TCGA-GL-A59R-01	79		MX	0	N0	III	T3c	12.42	0	0:DiseaseFree	67	12.42	0	0:LIVING	Male	TUMOR FREE	Type 1	0	0	0	0	0	0	0	0	0	0	0	0	0	0	0	0	0	0	0	0	0	0	0	0	0	0	0	0	0	0	0
TCGA-GL-A59T	TCGA-GL-A59T-01	46		MX		NX	I	T1b	17.94	0	0:DiseaseFree	59	17.94	0	0:LIVING	Male	TUMOR FREE	Type 1	0	0	0	0	0	0	0	0	0	0	0	0	0	0	0	0	0	0	0	0	0	0	0	0	0	0	0	0	0	0	0
TCGA-GL-A9DC	TCGA-GL-A9DC-01	66		MX	0	N0	I	T1b	12.88	0	0:DiseaseFree	97	12.88	0	0:LIVING	Female		Type 1	0	0	0	0	0	0	0	0	0	0	0	0	0	0	0	0	0	0	0	0	0	0	0	0	0	0	0	0	0	0	0
TCGA-GL-A9DD	TCGA-GL-A9DD-01	69		MX		NX	I	T1a	11.2	0	0:DiseaseFree	88	11.2	0	0:LIVING	Male	TUMOR FREE	Type 1	0	0	0	0	0	0	0	0	0	0	0	0	0	0	0	0	0	0	0	0	0	0	0	0	1	0	0	0	0	0	0
TCGA-GL-A9DE	TCGA-GL-A9DE-01	74		MX		NX	I	T1b	16.29	0	0:DiseaseFree	89	16.29	0	0:LIVING	Male	TUMOR FREE	Type 2	0	0	0	0	0	0	0	0	0	0	0	0	0	0	0	0	0	0	0	0	0	0	0	0	0	0	0	0	0	0	0
TCGA-HE-7128	TCGA-HE-7128-01			MX		NX	I	T1		0	0:DiseaseFree	36		0	0:LIVING	Male	TUMOR FREE	Type 2	0	0	0	0	0	0	0	0	0	0	0	0	0	0	0	0	0	0	0	0	0	0	0	0	0	0	0	0	0	0	0
TCGA-HE-7129	TCGA-HE-7129-01		0	M0		NX	II	T2	78.81	1	1:Recurred/Progressed	33	81.87	0	0:LIVING	Male	TUMOR FREE	Type 2	0	0	0	0	0	0	0	0	0	0	0	0	0	0	0	0	0	0	0	0	0	0	0	0	0	0	0	0	0	0	0
TCGA-HE-7130	TCGA-HE-7130-01		0	M0		NX	III	T3	58.15	0	0:DiseaseFree	117	58.15	0	0:LIVING	Female	TUMOR FREE	Type 1	0	0	0	0	0	0	0	0	0	0	0	0	0	0	0	0	0	0	0	0	0	0	0	1	0	0	0	0	0	0	0
TCGA-HE-A5NF	TCGA-HE-A5NF-01	58	0	M0		NX	I	T1a	84.82	0	0:DiseaseFree	59	84.82	0	0:LIVING	Male	TUMOR FREE		0	0	0	0	0	0	0	0	0	0	0	0	0	0	0	0	0	0	0	0	0	0	0	0	0	0	0	0	0	0	0
TCGA-HE-A5NH	TCGA-HE-A5NH-01	62	0	M0		NX	I	T1a	25.99	0	0:DiseaseFree	68	25.99	0	0:LIVING	Male	TUMOR FREE	Type 1	0	0	0	0	0	0	0	0	0	0	0	0	0	0	0	0	0	0	0	0	0	0	0	0	0	0	0	0	0	0	0
TCGA-HE-A5NI	TCGA-HE-A5NI-01	73	0	M0		NX	I	T1a	11.83	0	0:DiseaseFree	81	11.83	0	0:LIVING	Male	TUMOR FREE	Type 2	0	0	0	0	0	0	0	0	0	0	0	0	0	0	0	0	0	0	0	0	0	0	0	0	0	0	0	0	0	0	0
TCGA-HE-A5NJ	TCGA-HE-A5NJ-01	58	0	M0		NX	I	T1b	56.7	0	0:DiseaseFree	57	56.7	0	0:LIVING	Male	TUMOR FREE		0	0	0	0	0	0	0	0	0	0	0	0	0	0	0	0	0	0	0	0	0	0	0	0	0	0	0	0	0	0	0
TCGA-HE-A5NK	TCGA-HE-A5NK-01	82	0	M0		NX	I	T1b	73.19	0	0:DiseaseFree	63	73.19	0	0:LIVING	Male	TUMOR FREE		0	0	0	0	0	0	0	0	0	0	0	0	0	0	0	0	0	0	0	0	0	0	0	0	0	0	0	0	0	0	0
TCGA-HE-A5NL	TCGA-HE-A5NL-01	51	0	M0		NX	I	T1a	25.2	0	0:DiseaseFree	54	25.2	0	0:LIVING	Male	TUMOR FREE	Type 1	0	0	0	0	0	0	0	0	0	0	0	0	0	0	0	0	0	0	0	0	0	0	0	0	0	0	0	0	0	0	0
TCGA-IA-A40U	TCGA-IA-A40U-01	56		MX	0	N0	III	T3b	16.79	0	0:DiseaseFree	41	16.79	0	0:LIVING	Male	TUMOR FREE		0	0	0	0	0	0	0	0	0	0	0	0	0	0	0	0	0	0	0	0	0	0	0	0	0	0	0	0	0	0	0
TCGA-IA-A40X	TCGA-IA-A40X-01	49		MX		NX	I	T1a	19.97	0	0:DiseaseFree	24	19.97	0	0:LIVING	Female	TUMOR FREE		0	0	0	0	0	0	0	0	0	0	0	0	0	0	0	0	0	0	0	0	0	0	0	0	0	0	0	0	0	0	0
TCGA-IA-A40Y	TCGA-IA-A40Y-01	60		MX	1	N1	III	T3a	2.04	0	0:DiseaseFree	61	2.04	0	0:LIVING	Female	TUMOR FREE		0	0	0	0	0	0	0	0	0	0	0	0	0	0	0	0	0	0	0	0	0	0	0	0	0	0	0	0	0	0	0
TCGA-IA-A83S	TCGA-IA-A83S-01	81		MX		NX		TX				110	85.71	1	1:DECEASED	Male			0	0	1	0	0	0	0	0	1	0	0	0	0	0	0	0	1	0	0	0	0	0	0	0	0	0	0	0	0	0	0
TCGA-IA-A83T	TCGA-IA-A83T-01	80		MX		NX		TX				49	88.17	1	1:DECEASED	Male			0	0	0	0	0	0	0	0	0	1	0	0	0	0	0	0	0	0	0	0	0	0	0	0	0	0	0	0	0	0	0
TCGA-IA-A83V	TCGA-IA-A83V-01	63		MX		NX	I	T1b				37	96.62	1	1:DECEASED	Male			0	0	0	0	0	0	0	0	0	0	0	0	0	0	0	0	0	0	0	0	0	0	0	0	0	0	0	0	0	0	0
TCGA-IA-A83W	TCGA-IA-A83W-01	70	0	M0	0	N0	I	T1	46.25	1	1:Recurred/Progressed	41	67.12	1	1:DECEASED	Male	TUMOR FREE		0	0	0	0	1	0	0	0	0	0	0	0	0	0	0	0	0	0	0	0	0	0	0	0	0	1	0	0	0	1	0
TCGA-IZ-8195	TCGA-IZ-8195-01	82		MX		NX	II	T2a	22.24	0	0:DiseaseFree	57	22.24	0	0:LIVING	Male	TUMOR FREE		0	0	0	0	0	0	0	0	0	0	0	0	0	0	0	0	0	0	0	0	0	0	0	0	0	0	0	0	0	0	0
TCGA-IZ-8196	TCGA-IZ-8196-01	50		MX		NX	I	T1a	21.32	0	0:DiseaseFree	73	21.32	0	0:LIVING	Male	TUMOR FREE	Type 1	0	0	0	0	0	0	0	0	0	0	0	0	0	0	0	0	0	0	0	0	0	0	0	0	0	0	0	0	0	0	0
TCGA-IZ-A6M8	TCGA-IZ-A6M8-01	69		MX	0	N0	I	T1a	16.33	0	0:DiseaseFree	45	16.33	0	0:LIVING	Male	TUMOR FREE		0	0	0	0	0	0	0	0	0	0	0	0	0	0	0	0	0	0	0	0	0	0	0	0	0	0	0	0	0	0	0
TCGA-IZ-A6M9	TCGA-IZ-A6M9-01	63	0	M0		NX	I	T1a	12.35	0	0:DiseaseFree	49	12.35	0	0:LIVING	Male	TUMOR FREE		0	0	0	0	0	0	0	0	0	0	0	0	0	0	0	0	0	0	0	0	0	0	0	0	0	0	0	0	0	0	0
TCGA-J7-6720	TCGA-J7-6720-01	42	0	M0	0	N0	I	T1	12.75	0	0:DiseaseFree	35	12.75	0	0:LIVING	Male			0	0	0	0	0	0	0	0	0	0	0	0	0	0	0	0	0	0	0	0	0	0	0	0	0	0	0	0	0	0	0
TCGA-J7-8537	TCGA-J7-8537-01	37	0	M0	1	N1	III	T3	7.23	1	1:Recurred/Progressed	37	10.55	1	1:DECEASED	Female	TUMOR FREE	Type 1	0	0	0	0	0	0	0	0	0	0	0	0	0	0	0	0	0	0	0	0	0	0	0	0	0	0	0	0	0	0	0
TCGA-J7-A8I2	TCGA-J7-A8I2-01	75	0	M0	0	N0	I	T1b	8.8	1	1:Recurred/Progressed	49	10.09	0	0:LIVING	Male	TUMOR FREE		0	0	0	0	0	0	0	0	0	0	0	0	0	0	0	0	0	0	0	0	0	0	0	0	0	0	0	0	0	0	0
TCGA-KV-A6GD	TCGA-KV-A6GD-01	85	0	M0	0	N0	I	T1b	18.4	0	0:DiseaseFree	48	18.4	0	0:LIVING	Male	TUMOR FREE	Type 2	0	0	0	0	0	0	0	0	0	0	0	0	0	0	0	0	0	0	0	0	0	0	0	0	0	0	0	0	0	0	0
TCGA-KV-A6GE	TCGA-KV-A6GE-01	65		MX	0	N0	I	T1a	29.07	0	0:DiseaseFree	19	29.07	0	0:LIVING	Male	TUMOR FREE	Type 1	0	0	0	0	0	0	0	0	0	0	0	0	0	0	0	0	0	0	0	0	0	0	0	0	0	0	0	0	0	0	0
TCGA-KV-A74V	TCGA-KV-A74V-01	40	0	M0	0	N0	I	T1a	11.4	0	0:DiseaseFree	18	11.4	0	0:LIVING	Male	TUMOR FREE	Type 2	0	0	0	0	0	0	0	0	0	0	0	0	0	0	0	0	0	0	0	0	0	0	0	0	0	0	0	0	0	0	0
TCGA-MH-A55W	TCGA-MH-A55W-01	50		MX		NX	I	T1b	34.26	0	0:DiseaseFree	63	34.26	0	0:LIVING	Male	TUMOR FREE		0	0	0	0	0	0	0	0	0	0	0	0	0	0	0	0	0	0	0	0	0	0	0	0	0	0	0	0	0	0	0
TCGA-MH-A55Z	TCGA-MH-A55Z-01	65		MX	0	N0	I	T1b	27.76	0	0:DiseaseFree	69	27.76	0	0:LIVING	Male	TUMOR FREE		0	0	0	0	0	0	0	0	0	0	0	0	0	0	0	0	0	0	0	0	0	0	0	0	0	0	0	0	0	0	0
TCGA-MH-A560	TCGA-MH-A560-01	62		MX	0	N0	I	T1a	30.35	0	0:DiseaseFree	44	30.35	0	0:LIVING	Male	TUMOR FREE	Type 2	0	0	0	0	0	0	0	0	0	0	0	0	0	0	0	0	0	0	0	0	0	0	0	0	0	0	0	0	0	0	0
TCGA-MH-A561	TCGA-MH-A561-01	66		MX		NX	I	T1a	27.63	0	0:DiseaseFree	88	27.63	0	0:LIVING	Male	TUMOR FREE	Type 1	0	0	0	0	0	0	0	0	0	0	0	0	0	0	0	0	0	0	0	0	0	0	0	0	0	0	0	0	0	0	0
TCGA-MH-A562	TCGA-MH-A562-01	57		MX	0	N0	I	T1a	20.24	0	0:DiseaseFree	46	20.24	0	0:LIVING	Male	TUMOR FREE		0	0	0	0	0	0	0	0	0	0	0	0	0	0	0	0	0	0	0	0	0	0	0	0	0	0	0	0	0	0	0
TCGA-MH-A854	TCGA-MH-A854-01	62		MX		NX	I	T1b	17.61	0	0:DiseaseFree	95	17.61	0	0:LIVING	Female	TUMOR FREE	Type 1	0	0	0	0	0	0	0	0	0	0	0	1	0	0	0	0	0	0	0	0	0	0	0	0	0	0	0	0	0	0	0
TCGA-MH-A855	TCGA-MH-A855-01	52		MX		NX	II	T2b	0	1	1:Recurred/Progressed	24	12.12	0	0:LIVING	Female		Type 1	0	0	0	0	0	0	0	0	0	0	0	0	0	0	0	0	0	0	0	0	0	0	0	0	0	0	0	0	0	0	0
TCGA-MH-A856	TCGA-MH-A856-01	54	0	M0		NX	I	T1a	31.11	0	0:DiseaseFree	52	31.11	0	0:LIVING	Male	TUMOR FREE	Type 1	0	0	0	0	0	0	0	0	0	0	0	0	0	0	0	0	0	0	0	0	0	0	0	0	0	0	0	0	0	0	0
TCGA-MH-A857	TCGA-MH-A857-01	63	0	M0		NX	I	T1a	29.24	0	0:DiseaseFree	21	29.24	0	0:LIVING	Male			0	0	0	0	0	0	0	0	0	0	0	0	0	0	0	0	0	0	0	0	0	0	0	0	0	0	0	0	0	0	0
TCGA-O9-A75Z	TCGA-O9-A75Z-01	44	0	M0		NX	I	T1a	15.47	0	0:DiseaseFree	14	15.47	0	0:LIVING	Male			0	0	0	0	0	0	0	0	0	0	0	0	0	0	0	0	0	0	0	0	0	0	0	0	0	0	0	0	0	0	0
TCGA-P4-A5E6	TCGA-P4-A5E6-01	67	0	M0	1	N1	I	T1b	99.7	0	0:DiseaseFree	80	99.7	0	0:LIVING	Male	TUMOR FREE	Type 2	0	0	0	0	0	0	0	0	0	0	0	0	0	0	0	0	0	0	0	0	0	0	0	0	0	0	0	0	0	0	0
TCGA-P4-A5E7	TCGA-P4-A5E7-01	74	0	M0	0	N0	I	T1b	87.02	0	0:DiseaseFree	71	87.02	0	0:LIVING	Female	TUMOR FREE	Type 2	0	0	0	0	0	0	0	0	0	0	0	0	0	0	0	0	0	0	0	0	0	0	0	0	0	0	0	0	0	0	0
TCGA-P4-A5E8	TCGA-P4-A5E8-01	57	0	M0	1	N1	II	T2a	1.38	1	1:Recurred/Progressed	45	42.9	1	1:DECEASED	Male	WITH TUMOR	Type 2	0	0	0	0	0	0	0	0	0	0	0	0	0	0	0	0	0	0	0	0	0	0	0	0	0	0	0	0	0	0	0
TCGA-P4-A5EA	TCGA-P4-A5EA-01	54	0	M0	1	N1	III	T3a	1.45	1	1:Recurred/Progressed	52	6.6	1	1:DECEASED	Female	WITH TUMOR	Type 2	0	0	0	0	0	0	0	0	0	1	0	0	0	0	0	0	0	0	0	0	0	0	0	0	0	0	0	0	0	0	0
TCGA-P4-A5EB	TCGA-P4-A5EB-01	83	0	M0	0	N0	I	T1b	99.05	0	0:DiseaseFree	108	99.05	0	0:LIVING	Male	TUMOR FREE	Type 2	0	0	0	0	0	0	0	0	0	0	0	0	0	0	0	0	0	0	0	0	0	0	0	0	0	0	0	0	0	0	0
TCGA-P4-A5ED	TCGA-P4-A5ED-01	51	0	M0	0	N0	I	T1a	92.51	0	0:DiseaseFree	16	92.51	0	0:LIVING	Male	TUMOR FREE	Type 2	0	0	0	0	0	0	0	0	0	0	0	0	0	0	0	0	0	0	0	0	0	0	0	0	0	0	0	0	0	0	0
TCGA-P4-AAVK	TCGA-P4-AAVK-01	74	0	M0	1	N1	III	T3a	7.62	1	1:Recurred/Progressed		52.23	0	0:LIVING	Male	WITH TUMOR	Type 2	0	0	0	0	0	0	0	0	0	0	0	0	0	0	0	0	0	0	0	0	0	0	0	0	0	0	0	0	0	0	0
TCGA-P4-AAVL	TCGA-P4-AAVL-01	85	0	M0	0	N0	III	T3b	1.35	1	1:Recurred/Progressed	69	16	1	1:DECEASED	Male	WITH TUMOR	Type 2	0	0	0	0	0	0	0	1	0	0	0	0	0	0	0	0	0	0	0	0	0	0	1	0	0	1	0	0	0	0	0
TCGA-P4-AAVM	TCGA-P4-AAVM-01	69	0	M0	0	N0	I	T1a	50.56	0	0:DiseaseFree	39	50.56	0	0:LIVING	Male	TUMOR FREE	Type 2	0	0	0	0	0	0	0	0	0	0	0	0	0	0	0	0	0	0	0	0	0	0	0	0	0	0	0	0	0	0	0
TCGA-P4-AAVO	TCGA-P4-AAVO-01	69	0	M0	0	N0	I	T1b	78.84	0	0:DiseaseFree		78.84	0	0:LIVING	Male	TUMOR FREE	Type 2	0	0	0	0	0	0	0	0	0	0	0	0	0	0	0	0	0	0	0	0	0	0	0	0	0	0	0	0	0	0	0
TCGA-PJ-A5Z8	TCGA-PJ-A5Z8-01	60	0	M0		NX	I	T1a	19.71	0	0:DiseaseFree	59	19.71	0	0:LIVING	Female	TUMOR FREE	Type 2	0	0	0	0	0	0	0	0	0	0	0	0	0	0	0	0	0	0	0	0	0	0	0	0	0	0	0	0	0	0	0
TCGA-PJ-A5Z9	TCGA-PJ-A5Z9-01	80		MX		NX	I	T1b	17.74	0	0:DiseaseFree	43	17.74	0	0:LIVING	Female	TUMOR FREE		0	0	0	0	0	0	0	0	0	0	0	0	0	0	0	0	0	0	0	0	0	0	0	0	0	0	0	0	0	0	0
TCGA-PJ-A8JU	TCGA-PJ-A8JU-01	81		MX		NX	I	T1a	12.48	0	0:DiseaseFree	84	12.48	0	0:LIVING	Female	TUMOR FREE		0	0	0	0	0	0	0	0	0	0	0	0	0	0	0	0	0	0	0	0	0	0	0	0	1	0	0	0	0	0	0
TCGA-Q2-A5QZ	TCGA-Q2-A5QZ-01	61		MX		NX	III	T3a	13.53	1	1:Recurred/Progressed	83	14.06	0	0:LIVING	Female		Type 2	0	0	0	0	0	0	0	0	0	0	0	0	0	0	0	0	0	0	0	0	0	0	0	0	0	0	0	0	0	0	0
TCGA-SX-A71R	TCGA-SX-A71R-01	51	0	M0	0	N0	I	T1a	47.86	0	0:DiseaseFree	33	47.86	0	0:LIVING	Male	TUMOR FREE		0	0	0	0	0	0	0	0	0	0	0	0	0	0	0	0	0	0	0	0	0	0	0	0	0	0	0	0	0	0	0
TCGA-SX-A71S	TCGA-SX-A71S-01	66	0	M0		NX	I	T1	49.41	0	0:DiseaseFree	101	49.41	0	0:LIVING	Female	TUMOR FREE	Type 1	0	0	0	0	0	0	0	0	0	0	0	0	0	0	0	0	0	0	0	0	0	0	0	0	0	0	0	0	0	0	0
TCGA-SX-A71U	TCGA-SX-A71U-01	57	0	M0		NX	I	T1a	44.58	0	0:DiseaseFree	80	44.58	0	0:LIVING	Male	TUMOR FREE		0	0	0	0	0	0	0	0	0	0	0	0	0	0	0	0	0	0	0	0	0	0	0	0	0	0	0	0	0	0	0
TCGA-SX-A71V	TCGA-SX-A71V-01	80	0	M0		NX	I	T1	28.78	0	0:DiseaseFree	88	28.78	0	0:LIVING	Male	TUMOR FREE		0	0	0	0	0	0	0	0	0	0	0	0	0	0	0	0	0	0	0	0	0	0	0	0	0	0	0	0	0	0	0
TCGA-SX-A71W	TCGA-SX-A71W-01	66	0	M0		NX	I	T1b	35.35	0	0:DiseaseFree	28	35.35	0	0:LIVING	Male	TUMOR FREE	Type 1	0	0	0	0	0	0	0	0	0	0	0	0	0	0	0	0	0	0	0	0	0	0	0	0	0	0	0	0	0	0	0
TCGA-SX-A7SL	TCGA-SX-A7SL-01	74	0	M0		NX	I	T1a	27.04	0	0:DiseaseFree	73	27.04	0	0:LIVING	Male	TUMOR FREE	Type 1	0	0	0	0	0	0	0	0	0	0	0	0	0	0	0	0	0	0	0	0	0	0	0	0	0	0	0	0	0	0	0
TCGA-SX-A7SM	TCGA-SX-A7SM-01	60	1	M1	1	N1	III	T3a				65	11.93	1	1:DECEASED	Male	WITH TUMOR	Type 2	0	0	0	0	0	0	0	0	0	0	0	0	0	0	0	0	1	0	0	0	0	0	0	0	1	0	0	0	0	0	0
TCGA-SX-A7SN	TCGA-SX-A7SN-01	52	0	M0		NX	I	T1b	18.99	0	0:DiseaseFree	87	18.99	0	0:LIVING	Male	TUMOR FREE		0	0	0	0	0	0	0	0	0	0	0	0	0	0	0	0	0	0	0	0	0	0	0	0	0	0	0	0	0	0	0
TCGA-SX-A7SO	TCGA-SX-A7SO-01	64	0	M0		NX	I	T1b	41.29	0	0:DiseaseFree	40	41.29	0	0:LIVING	Male	TUMOR FREE		0	0	0	0	0	0	0	0	0	0	0	0	0	0	0	0	0	0	0	0	0	0	0	0	0	0	0	0	0	0	0
TCGA-SX-A7SP	TCGA-SX-A7SP-01	66	0	M0	0	N0	I	T1b				67	16.29	1	1:DECEASED	Female	TUMOR FREE	Type 1	0	0	0	0	0	0	0	0	0	0	0	0	0	0	0	0	0	0	0	0	0	0	0	0	1	0	0	0	0	0	0
TCGA-SX-A7SQ	TCGA-SX-A7SQ-01	48	0	M0		NX	I	T1	41.59	0	0:DiseaseFree	63	41.59	0	0:LIVING	Male	TUMOR FREE		0	0	0	0	0	0	0	0	0	0	0	0	0	0	0	0	0	0	0	0	0	0	0	0	0	0	0	0	0	0	0
TCGA-SX-A7SR	TCGA-SX-A7SR-01	66	0	M0		NX	II	T2a	26.45	0	0:DiseaseFree	75	26.45	0	0:LIVING	Male	TUMOR FREE		0	0	0	0	0	0	0	0	0	0	0	0	0	0	0	0	0	0	0	0	0	0	0	0	0	0	0	0	0	0	0
TCGA-SX-A7SS	TCGA-SX-A7SS-01	67	0	M0	0	N0	I	T1	53.06	0	0:DiseaseFree	100	53.06	0	0:LIVING	Male	TUMOR FREE	Type 2	0	0	0	0	0	0	0	0	0	0	0	0	0	0	0	0	0	0	0	0	0	0	0	0	0	0	0	0	0	0	0
TCGA-SX-A7SU	TCGA-SX-A7SU-01	47	0	M0	0	N0	I	T1	43.73	0	0:DiseaseFree	36	43.73	0	0:LIVING	Male	TUMOR FREE		0	0	0	0	0	0	0	0	0	0	0	0	0	0	0	0	0	0	0	0	0	0	0	0	0	0	0	0	0	0	0
TCGA-UN-AAZ9	TCGA-UN-AAZ9-01	76		MX	0	N0	I	T1b	18	0	0:DiseaseFree	21	18	0	0:LIVING	Female	TUMOR FREE		0	0	0	0	0	0	0	0	0	0	0	0	0	0	0	0	0	0	0	0	0	0	0	0	0	0	0	0	0	0	0
TCGA-UZ-A9PJ	TCGA-UZ-A9PJ-01	78	0	M0		NX	I	T1a				42	26.18	1	1:DECEASED	Male			0	0	0	0	0	0	0	0	0	0	0	0	0	0	0	0	0	0	0	0	0	0	0	0	0	0	0	0	0	0	0
TCGA-UZ-A9PK	TCGA-UZ-A9PK-01	71	0	M0		NX	I	T1	103.71	1	1:Recurred/Progressed	54	117.31	0	0:LIVING	Male	WITH TUMOR		0	0	0	0	0	0	0	0	0	0	0	0	0	0	0	0	0	0	0	0	0	0	0	0	0	0	0	0	0	0	0
TCGA-UZ-A9PL	TCGA-UZ-A9PL-01	59	0	M0		NX	II	T2	103.55	0	0:DiseaseFree	62	103.55	0	0:LIVING	Male			0	0	0	0	0	0	0	0	0	0	0	0	0	0	0	0	0	0	0	0	0	0	0	0	0	0	0	0	0	0	0
TCGA-UZ-A9PM	TCGA-UZ-A9PM-01	62	0	M0	0	N0	II	T2	125.2	0	0:DiseaseFree	45	125.2	0	0:LIVING	Male			0	0	0	0	0	0	0	0	0	0	0	0	0	0	0	0	0	0	0	0	0	0	0	0	0	0	0	0	0	0	0
TCGA-UZ-A9PN	TCGA-UZ-A9PN-01	54	0	M0		NX	III	T3	22.31	1	1:Recurred/Progressed	48	37.32	1	1:DECEASED	Male			0	0	0	0	1	0	0	0	0	0	0	0	0	0	0	0	0	0	0	0	0	0	0	0	0	0	0	0	0	0	0
TCGA-UZ-A9PO	TCGA-UZ-A9PO-01	80	0	M0		NX	I	T1a	62.78	0	0:DiseaseFree	91	62.78	0	0:LIVING	Male	WITH TUMOR		0	0	0	0	0	0	0	0	0	0	0	0	0	0	0	0	0	0	0	0	0	0	0	0	0	0	0	0	0	0	0
TCGA-UZ-A9PP	TCGA-UZ-A9PP-01	60	0	M0		NX	I	T1a	98.88	0	0:DiseaseFree	69	98.88	0	0:LIVING	Male	TUMOR FREE		0	0	0	0	0	0	0	0	0	0	0	0	0	0	0	0	0	0	0	0	0	0	0	0	0	0	0	0	0	0	0
TCGA-UZ-A9PQ	TCGA-UZ-A9PQ-01	59	0	M0	1	N1	II	T2	75.16	1	1:Recurred/Progressed		86.2	1	1:DECEASED	Male	WITH TUMOR		0	0	0	0	0	0	0	0	0	0	0	0	0	0	0	0	0	0	0	0	0	0	0	0	0	0	0	0	0	0	0
TCGA-UZ-A9PR	TCGA-UZ-A9PR-01	84	0	M0		NX	I	T1b	81.93	1	1:Recurred/Progressed	85	86.3	0	0:LIVING	Male	TUMOR FREE		0	0	0	0	0	0	0	0	0	0	0	0	0	0	0	0	0	0	0	0	0	0	0	0	0	0	0	0	0	0	0
TCGA-UZ-A9PS	TCGA-UZ-A9PS-01	62	0	M0		NX	II	T2	1.81	1	1:Recurred/Progressed	126	71.19	0	0:LIVING	Female	TUMOR FREE		0	0	0	0	0	0	0	0	0	0	0	0	0	0	0	0	0	0	0	0	0	0	0	0	0	0	0	0	0	0	0
TCGA-UZ-A9PS	TCGA-UZ-A9PS-05	62	0	M0		NX	II	T2	1.81	1	1:Recurred/Progressed		71.19	0	0:LIVING	Female	TUMOR FREE		0	0	0	0	0	0	0	0	0	0	0	0	0	0	0	0	0	0	0	0	0	0	0	0	0	0	0	0	0	0	0
TCGA-UZ-A9PU	TCGA-UZ-A9PU-01	77	0	M0		NX	I	T1b				59	30.65	1	1:DECEASED	Male	TUMOR FREE		0	0	0	0	0	1	0	0	0	0	0	0	0	0	0	0	0	0	0	0	0	0	0	0	0	0	0	0	0	0	0
TCGA-UZ-A9PV	TCGA-UZ-A9PV-01	65	0	M0		NX	I	T1	47.44	0	0:DiseaseFree	56	47.44	0	0:LIVING	Male	TUMOR FREE		0	0	0	0	0	0	0	0	0	0	0	0	0	0	0	0	0	0	0	0	0	0	0	0	0	0	0	0	0	0	0
TCGA-UZ-A9PX	TCGA-UZ-A9PX-01	73	0	M0	0	N0	I	T1	10.12	1	1:Recurred/Progressed	88	65.08	0	0:LIVING	Male	TUMOR FREE		0	0	0	0	0	0	0	0	0	0	0	0	0	0	0	0	0	0	0	0	0	0	0	0	0	0	0	0	0	0	0
TCGA-UZ-A9PZ	TCGA-UZ-A9PZ-01	65	0	M0		NX	III	T3a	21.58	0	0:DiseaseFree	37	21.58	0	0:LIVING	Male	TUMOR FREE		0	0	0	0	0	0	0	0	0	0	0	0	0	0	0	0	0	0	0	0	0	0	0	0	0	0	0	0	0	0	0
TCGA-UZ-A9Q0	TCGA-UZ-A9Q0-01	60	0	M0		NX	I	T1	110.64	0	0:DiseaseFree	55	110.64	0	0:LIVING	Male			0	0	0	0	0	0	0	0	0	0	0	0	0	0	0	0	0	0	0	0	0	0	0	0	0	0	0	0	0	0	0
TCGA-UZ-A9Q1	TCGA-UZ-A9Q1-01	88	0	M0		NX	I	T1b	51.31	0	0:DiseaseFree	56	51.31	0	0:LIVING	Female	TUMOR FREE		0	0	0	0	0	0	0	0	0	0	0	0	0	0	0	0	0	0	0	0	0	0	0	0	0	0	0	0	0	0	0
TCGA-V9-A7HT	TCGA-V9-A7HT-01	67	0	M0	0	N0	II	T2	31.7	0	0:DiseaseFree	59	31.7	0	0:LIVING	Male	TUMOR FREE	Type 2	0	0	0	0	0	0	0	0	0	0	0	0	0	0	0	0	0	0	0	0	0	0	0	0	0	0	0	0	0	0	0
TCGA-WN-A9G9	TCGA-WN-A9G9-01	55		MX		NX	I	T1b	25.99	1	1:Recurred/Progressed	50	25.99	0	0:LIVING	Male	TUMOR FREE	Type 2	0	0	0	0	0	0	0	0	0	0	0	0	0	0	0	0	0	0	0	0	0	0	0	0	1	0	0	0	0	0	0
TCGA-WN-AB4C	TCGA-WN-AB4C-01	60		MX		NX	I	T1a	38.01	1	1:Recurred/Progressed	75	39.03	0	0:LIVING	Female	TUMOR FREE		0	0	0	0	0	0	0	0	0	0	0	0	0	0	0	0	0	0	0	0	0	0	0	0	0	0	0	0	0	0	0
TCGA-Y8-A894	TCGA-Y8-A894-01	57		MX		NX	I	T1a	18.63	0	0:DiseaseFree	76	18.63	0	0:LIVING	Female	TUMOR FREE	Type 1	0	0	0	0	0	0	0	0	0	0	0	0	0	0	0	0	0	0	0	0	0	0	0	0	0	0	0	0	0	0	0
TCGA-Y8-A895	TCGA-Y8-A895-01	74		MX		NX	I	T1b	15.9	0	0:DiseaseFree	83	15.9	0	0:LIVING	Male	TUMOR FREE	Type 1	0	0	0	0	0	0	0	0	0	0	0	0	0	0	0	0	0	0	0	0	0	0	0	0	0	0	0	0	0	0	0
TCGA-Y8-A896	TCGA-Y8-A896-01	62		MX		NX	III	T3a	18.63	0	0:DiseaseFree	85	18.63	0	0:LIVING	Male	TUMOR FREE		0	0	0	0	0	0	0	0	0	0	0	0	0	0	0	0	0	0	0	0	0	0	0	0	0	0	0	0	0	0	0
TCGA-Y8-A897	TCGA-Y8-A897-01	68		MX	0	N0	I	T1a	14.78	1	1:Recurred/Progressed	52	18.04	0	0:LIVING	Female	TUMOR FREE	Type 2	0	0	0	0	0	0	0	0	0	0	0	0	0	0	0	0	0	0	0	0	0	0	0	0	0	0	0	0	0	0	0
TCGA-Y8-A898	TCGA-Y8-A898-01	69		MX		NX	I	T1a	15.6	0	0:DiseaseFree	68	15.6	0	0:LIVING	Male	TUMOR FREE	Type 1	0	0	0	0	0	0	0	0	0	0	0	0	0	0	0	0	0	0	0	0	0	0	0	0	0	0	0	0	0	0	0
TCGA-Y8-A8RY	TCGA-Y8-A8RY-01	63		MX		NX	I	T1b	25.26	0	0:DiseaseFree	58	25.26	0	0:LIVING	Male	TUMOR FREE	Type 1	0	0	0	0	0	0	0	0	0	0	0	0	0	0	0	0	0	0	0	0	0	0	0	0	0	0	0	0	0	0	0
TCGA-Y8-A8RZ	TCGA-Y8-A8RZ-01	55		MX	0	N0	I	T1	6.73	0	0:DiseaseFree	50	6.73	0	0:LIVING	Male	TUMOR FREE	Type 2	0	0	0	0	0	0	0	0	0	0	0	0	0	0	0	0	0	0	0	0	0	0	0	0	0	0	0	0	0	0	0
TCGA-Y8-A8S0	TCGA-Y8-A8S0-01	58		MX		NX	I	T1a	6.01	0	0:DiseaseFree	34	6.01	0	0:LIVING	Male	TUMOR FREE	Type 1	0	0	0	0	0	0	0	0	0	0	0	0	0	0	0	0	0	0	0	0	0	0	0	0	0	1	0	0	0	0	0
TCGA-Y8-A8S1	TCGA-Y8-A8S1-01	61		MX		NX	I	T1a	13.27	0	0:DiseaseFree	50	13.27	0	0:LIVING	Male	TUMOR FREE	Type 2	0	0	0	0	0	0	0	0	0	0	0	0	0	0	0	0	0	0	0	0	0	0	0	0	0	0	0	0	0	0	0
[truncated: 16 more columns]

## Sheet: TCGA_Fisher_death
Gene_name	P_value	Confidence_interval_lower	Confidence_interval_upper	Odds_ratio
ABCB1	0.020844	1.11326	Inf	Inf
ACTR1B	0.002914	2.49086	Inf	Inf
ATP6V0A1	0.020844	1.11326	Inf	Inf
BPNT1	0.020844	1.11326	Inf	Inf
BRD4	0.020844	1.11326	Inf	Inf
BZRAP1	0.020844	1.11326	Inf	Inf
C15orf27	0.145907	0.150094	Inf	Inf
C16orf72	0.020844	1.11326	Inf	Inf
CD1C	0.020844	1.11326	Inf	Inf
CEP128	0.020844	1.11326	Inf	Inf
CIITA	0.020844	1.11326	Inf	Inf
COL5A1	0.01046	1.44588	987.97	18.528
CPEB3	0.145907	0.150094	Inf	Inf
CYP51A1	0.020844	1.11326	Inf	Inf
DNAAF2	0.020844	1.11326	Inf	Inf
EPHB1	0.145907	0.150094	Inf	Inf
ESRP2	0.020844	1.11326	Inf	Inf
FBXW9	0.002914	2.49086	Inf	Inf
ITGA3	0.145907	0.150094	Inf	Inf
ITGA4	0.145907	0.150094	Inf	Inf
ITGA8	0.145907	0.150094	Inf	Inf
KIF5C	0.020844	1.11326	Inf	Inf
KPRP	0.020844	1.11326	Inf	Inf
MAOB	0.056704	0.614862	722.199	12.0697
MUC17	0.004232	1.65743	42.7988	8.0933
MYH10	0.01046	1.44588	987.97	18.528
OGFR	0.145907	0.150094	Inf	Inf
OR1S1	0.145907	0.150094	Inf	Inf
PCBP4	0.020844	1.11326	Inf	Inf
PCGF2	0.020844	1.11326	Inf	Inf
PCSK2	0.020844	1.11326	Inf	Inf
PLEKHB2	0.020844	1.11326	Inf	Inf
PPM1F	0.020844	1.11326	Inf	Inf
RAB40B	0.020844	1.11326	Inf	Inf
RBP5	0.020844	1.11326	Inf	Inf
RRP36	0.020844	1.11326	Inf	Inf
RTL1	0.020844	1.11326	Inf	Inf
RYR1	0.009939	1.36777	59.898	8.43265
SLC36A3	0.145907	0.150094	Inf	Inf
SMARCA1	0.002914	2.49086	Inf	Inf
SNX7	0.020844	1.11326	Inf	Inf
SSX2IP	0.020844	1.11326	Inf	Inf
TAS1R2	0.020844	1.11326	Inf	Inf
THOC1	0.020844	1.11326	Inf	Inf
THUMPD2	0.020844	1.11326	Inf	Inf
USP3	0.020844	1.11326	Inf	Inf
VPS13D	0.020844	1.11326	Inf	Inf

## Sheet: TCGA_Fisher_T
Gene_name	P_value	Confidence_interval_lower	Confidence_interval_upper	Odds_ratio
ABCB1	1	0.0501215	Inf	Inf
ACTR1B	0.511129	0.0273234	31.9286	0.533541
ATP6V0A1	1	0.00689197	Inf	Inf
BPNT1	1	0.0501215	Inf	Inf
BRD4	0.37882	0.00336731	21.1447	0.266498
BZRAP1	1	0.0501215	Inf	Inf
C15orf27	0.21147	0	10.4591	0
C16orf72	0.37882	0.00336731	21.1447	0.266498
CD1C	1	0.00689197	Inf	Inf
CEP128	0.21147	0	10.4591	0
CIITA	0.04412	0	1.41659	0
COL5A1	1	0.0631016	42.8118	0.802518
CPEB3	1	0.00689197	Inf	Inf
CYP51A1	1	0.0501215	Inf	Inf
DNAAF2	0.37882	0.00336731	21.1447	0.266498
EPHB1	0.21147	0	10.4591	0
ESRP2	0.21147	0	10.4591	0
FBXW9	0.511129	0.0273234	31.9286	0.533541
ITGA3	0.21147	0	10.4591	0
ITGA4	0.21147	0	10.4591	0
ITGA8	0.21147	0	10.4591	0
KIF5C	0.04412	0	1.41659	0
KPRP	0.04412	0	1.41659	0
MAOB	0.009079	0	0.63674	0
MUC17	1	0.172007	9.48389	0.936836
MYH10	0.197613	0.0187093	3.70239	0.26313
OGFR	1	0.00689197	Inf	Inf
OR1S1	0.21147	0	10.4591	0
PCBP4	0.37882	0.00336731	21.1447	0.266498
PCGF2	1	0.0501215	Inf	Inf
PCSK2	1	0.0501215	Inf	Inf
PLEKHB2	0.37882	0.00336731	21.1447	0.266498
PPM1F	0.37882	0.00336731	21.1447	0.266498
RAB40B	1	0.0501215	Inf	Inf
RBP5	1	0.0501215	Inf	Inf
RRP36	1	0.0501215	Inf	Inf
RTL1	0.37882	0.00336731	21.1447	0.266498
RYR1	0.641622	0.10531	7.14381	0.663878
SLC36A3	1	0.00689197	Inf	Inf
SMARCA1	0.511129	0.0273234	31.9286	0.533541
SNX7	0.37882	0.00336731	21.1447	0.266498
SSX2IP	0.04412	0	1.41659	0
TAS1R2	0.04412	0	1.41659	0
THOC1	1	0.00689197	Inf	Inf
THUMPD2	0.37882	0.00336731	21.1447	0.266498
USP3	1	0.00689197	Inf	Inf
VPS13D	1	0.0501215	Inf	Inf

## Sheet: TCGA_Fisher_tumor type
Gene_name	P_value	Confidence_interval_lower	Confidence_interval_upper	Odds_ratio
ABCB1	0.467532	0	34.2443	0
ACTR1B	1	0.0225293	Inf	Inf
ATP6V0A1	0.467532	0	34.2443	0
BPNT1	1	0.0110398	69.7276	0.877297
BRD4	NA	NA	NA	NA
BZRAP1	NA	NA	NA	NA
C15orf27	1	0.0225293	Inf	Inf
C16orf72	1	0.0110398	69.7276	0.877297
CD1C	1	0.0225293	Inf	Inf
CEP128	1	0.0225293	Inf	Inf
CIITA	1	0.0225293	Inf	Inf
COL5A1	0.498854	0.165108	Inf	Inf
CPEB3	NA	NA	NA	NA
CYP51A1	1	0.0110398	69.7276	0.877297
DNAAF2	0.498854	0.165108	Inf	Inf
EPHB1	NA	NA	NA	NA
ESRP2	0.467532	0	34.2443	0
FBXW9	0.498854	0.165108	Inf	Inf
ITGA3	1	0.0225293	Inf	Inf
ITGA4	1	0.0225293	Inf	Inf
ITGA8	1	0.0225293	Inf	Inf
KIF5C	1	0.0225293	Inf	Inf
KPRP	0.498854	0.165108	Inf	Inf
MAOB	0.498854	0.165108	Inf	Inf
MUC17	0.599413	0.00724229	8.50986	0.434397
MYH10	0.498854	0.165108	Inf	Inf
OGFR	1	0.0225293	Inf	Inf
OR1S1	1	0.0225293	Inf	Inf
PCBP4	1	0.0225293	Inf	Inf
PCGF2	0.467532	0	34.2443	0
PCSK2	1	0.0110398	69.7276	0.877297
PLEKHB2	1	0.0225293	Inf	Inf
PPM1F	NA	NA	NA	NA
RAB40B	0.498854	0.165108	Inf	Inf
RBP5	NA	NA	NA	NA
RRP36	1	0.0225293	Inf	Inf
RTL1	NA	NA	NA	NA
RYR1	0.498854	0.165108	Inf	Inf
SLC36A3	NA	NA	NA	NA
SMARCA1	1	0.0225293	Inf	Inf
SNX7	0.467532	0	34.2443	0
SSX2IP	0.467532	0	34.2443	0
TAS1R2	1	0.0225293	Inf	Inf
THOC1	NA	NA	NA	NA
THUMPD2	1	0.0225293	Inf	Inf
USP3	0.467532	0	34.2443	0
VPS13D	0.467532	0	34.2443	0

## Sheet: TCGA_Fisher_N
Gene_name	P_value	Confidence_interval_lower	Confidence_interval_upper	Odds_ratio
ABCB1	1	0	210.807	0
ACTR1B	0.28793	0.0686161	440.903	5.51091
ATP6V0A1	0.155689	0.139053	Inf	Inf
BPNT1	1	0	210.807	0
BRD4	1	0	210.807	0
BZRAP1	1	0	210.807	0
C15orf27	1	0	210.807	0
C16orf72	1	0	210.807	0
CD1C	0.023447	1.03881	Inf	Inf
CEP128	0.155689	0.139053	Inf	Inf
CIITA	0.28793	0.0686161	440.903	5.51091
COL5A1	1	0	8.38537	0
CPEB3	1	0	Inf	0
CYP51A1	1	0	Inf	0
DNAAF2	1	0	29.2377	0
EPHB1	1	0	210.807	0
ESRP2	0.155689	0.139053	Inf	Inf
FBXW9	0.400135	0.0453258	54.7987	2.75683
ITGA3	1	0	Inf	0
ITGA4	0.155689	0.139053	Inf	Inf
ITGA8	1	0	Inf	0
KIF5C	0.28793	0.0686161	440.903	5.51091
KPRP	0.28793	0.0686161	440.903	5.51091
MAOB	0.023447	1.03881	Inf	Inf
MUC17	0.495236	0.0337158	23.9021	1.83188
MYH10	0.400135	0.0453258	54.7987	2.75683
OGFR	1	0	210.807	0
OR1S1	0.155689	0.139053	Inf	Inf
PCBP4	1	0	210.807	0
PCGF2	1	0	Inf	0
PCSK2	0.28793	0.0686161	440.903	5.51091
PLEKHB2	0.28793	0.0686161	440.903	5.51091
PPM1F	0.28793	0.0686161	440.903	5.51091
RAB40B	1	0	210.807	0
RBP5	1	0	210.807	0
RRP36	1	0	210.807	0
RTL1	1	0	29.2377	0
RYR1	0.235303	0.243377	21.0338	2.83006
SLC36A3	1	0	210.807	0
SMARCA1	0.155689	0.139053	Inf	Inf
SNX7	0.155689	0.139053	Inf	Inf
SSX2IP	0.155689	0.139053	Inf	Inf
TAS1R2	0.28793	0.0686161	440.903	5.51091
THOC1	0.28793	0.0686161	440.903	5.51091
THUMPD2	0.28793	0.0686161	440.903	5.51091
USP3	0.28793	0.0686161	440.903	5.51091
VPS13D	1	0	Inf	0

## Sheet: TCGA_Fisher_M
Gene_name	P_value	Confidence_interval_lower	Confidence_interval_upper	Odds_ratio
ABCB1	1	0	643.475	0
ACTR1B	1	0	92.0162	0
ATP6V0A1	1	0	Inf	0
BPNT1	1	0	643.475	0
BRD4	1	0	92.0162	0
BZRAP1	1	0	92.0162	0
C15orf27	1	0	643.475	0
C16orf72	1	0	643.475	0
CD1C	1	0	643.475	0
CEP128	1	0	643.475	0
CIITA	0.110257	0.211378	1407.16	17.3627
COL5A1	1	0	42.6084	0
CPEB3	1	0	Inf	0
CYP51A1	1	0	Inf	0
DNAAF2	1	0	92.0162	0
EPHB1	1	0	643.475	0
ESRP2	0.056604	0.42735	Inf	Inf
FBXW9	1	0	42.6084	0
ITGA3	1	0	Inf	0
ITGA4	1	0	643.475	0
ITGA8	1	0	Inf	0
KIF5C	1	0	643.475	0
KPRP	1	0	92.0162	0
MAOB	0.161099	0.139941	180.897	8.77487
MUC17	0.000544	4.47476	3400.69	61.4569
MYH10	0.161099	0.139941	180.897	8.77487
OGFR	1	0	643.475	0
OR1S1	1	0	643.475	0
PCBP4	1	0	643.475	0
PCGF2	1	0	643.475	0
PCSK2	1	0	92.0162	0
PLEKHB2	1	0	92.0162	0
PPM1F	0.110257	0.211378	1407.16	17.3627
RAB40B	1	0	643.475	0
RBP5	1	0	643.475	0
RRP36	1	0	92.0162	0
RTL1	0.110257	0.211378	1407.16	17.3627
RYR1	0.338969	0.0586338	27.6488	2.91615
SLC36A3	1	0	643.475	0
SMARCA1	1	0	643.475	0
SNX7	0.056604	0.42735	Inf	Inf
SSX2IP	0.002951	3.2852	Inf	Inf
TAS1R2	1	0	92.0162	0
THOC1	1	0	643.475	0
THUMPD2	0.110257	0.211378	1407.16	17.3627
USP3	1	0	643.475	0
VPS13D	1	0	643.475	0

## Sheet: TCGA_Fisher_recurrence
Gene_name	P_value	Confidence_interval_lower	Confidence_interval_upper	Odds_ratio
ABCB1	1	0	25.35	0
ACTR1B	0.079608	0.496013	579.963	9.70758
ATP6V0A1	1	0	25.35	0
BPNT1	0.318861	0.0600663	378.127	4.7735
BRD4	0.029893	0.898279	Inf	Inf
BZRAP1	1	0	25.35	0
C15orf27	1	0	184.125	0
C16orf72	0.318861	0.0600663	378.127	4.7735
CD1C	0.318861	0.0600663	378.127	4.7735
CEP128	0.318861	0.0600663	378.127	4.7735
CIITA	0.318861	0.0600663	378.127	4.7735
COL5A1	1	0	7.24132	0
CPEB3	1	0	184.125	0
CYP51A1	0.318861	0.0600663	378.127	4.7735
DNAAF2	1	0	25.35	0
EPHB1	0.174377	0.121402	Inf	Inf
ESRP2	1	0	25.35	0
FBXW9	0.005036	2.00372	Inf	Inf
ITGA3	0.174377	0.121402	Inf	Inf
ITGA4	1	0	184.125	0
ITGA8	0.174377	0.121402	Inf	Inf
KIF5C	0.318861	0.0600663	378.127	4.7735
KPRP	0.029893	0.898279	Inf	Inf
MAOB	0.079608	0.496013	579.963	9.70758
MUC17	0.052622	0.764503	19.4223	4.00736
MYH10	0.017643	1.1629	790.114	14.8446
OGFR	1	0	184.125	0
OR1S1	0.174377	0.121402	Inf	Inf
PCBP4	1	0	25.35	0
PCGF2	0.318861	0.0600663	378.127	4.7735
PCSK2	0.318861	0.0600663	378.127	4.7735
PLEKHB2	0.318861	0.0600663	378.127	4.7735
PPM1F	0.318861	0.0600663	378.127	4.7735
RAB40B	0.029893	0.898279	Inf	Inf
RBP5	1	0	25.35	0
RRP36	0.318861	0.0600663	378.127	4.7735
RTL1	0.318861	0.0600663	378.127	4.7735
RYR1	0.104356	0.523547	22.6301	3.69323
SLC36A3	1	0	184.125	0
SMARCA1	0.079608	0.496013	579.963	9.70758
SNX7	0.318861	0.0600663	378.127	4.7735
SSX2IP	0.318861	0.0600663	378.127	4.7735
TAS1R2	0.318861	0.0600663	378.127	4.7735
THOC1	1	0	25.35	0
THUMPD2	0.029893	0.898279	Inf	Inf
USP3	1	0	25.35	0
VPS13D	0.318861	0.0600663	378.127	4.7735

## Sheet: TCGA_Fisher_sex
Gene_name	P_value	Confidence_interval_lower	Confidence_interval_upper	Odds_ratio
ABCB1	0.46848	0.00466934	29.2407	0.369186
ACTR1B	0.178906	0.00306626	3.55719	0.182696
ATP6V0A1	0.46848	0.00466934	29.2407	0.369186
BPNT1	1	0.0694276	Inf	Inf
BRD4	1	0.0694276	Inf	Inf
BZRAP1	0.46848	0.00466934	29.2407	0.369186
C15orf27	1	0.00952142	Inf	Inf
C16orf72	1	0.0694276	Inf	Inf
CD1C	0.46848	0.00466934	29.2407	0.369186
CEP128	1	0.0694276	Inf	Inf
CIITA	1	0.0694276	Inf	Inf
COL5A1	0.577097	0.244347	Inf	Inf
CPEB3	0.270463	0	14.4586	0
CYP51A1	1	0.0694276	Inf	Inf
DNAAF2	0.46848	0.00466934	29.2407	0.369186
EPHB1	1	0.00952142	Inf	Inf
ESRP2	0.46848	0.00466934	29.2407	0.369186
FBXW9	1	0.0379997	44.1687	0.739764
ITGA3	0.270463	0	14.4586	0
ITGA4	0.270463	0	14.4586	0
ITGA8	0.270463	0	14.4586	0
KIF5C	1	0.0694276	Inf	Inf
KPRP	1	0.0694276	Inf	Inf
MAOB	0.56564	0.152709	Inf	Inf
MUC17	0.452177	0.395728	136.846	3.03638
MYH10	0.577097	0.244347	Inf	Inf
OGFR	1	0.00952142	Inf	Inf
OR1S1	1	0.00952142	Inf	Inf
PCBP4	0.072445	0	1.96293	0
PCGF2	1	0.0694276	Inf	Inf
PCSK2	1	0.0694276	Inf	Inf
PLEKHB2	0.46848	0.00466934	29.2407	0.369186
PPM1F	1	0.0694276	Inf	Inf
RAB40B	0.46848	0.00466934	29.2407	0.369186
RBP5	0.46848	0.00466934	29.2407	0.369186
RRP36	1	0.0694276	Inf	Inf
RTL1	1	0.0694276	Inf	Inf
RYR1	0.678422	0.266823	105.337	2.25597
SLC36A3	1	0.00952142	Inf	Inf
SMARCA1	0.56564	0.152709	Inf	Inf
SNX7	1	0.0694276	Inf	Inf
SSX2IP	1	0.0694276	Inf	Inf
TAS1R2	0.46848	0.00466934	29.2407	0.369186
THOC1	0.46848	0.00466934	29.2407	0.369186
THUMPD2	0.46848	0.00466934	29.2407	0.369186
USP3	0.46848	0.00466934	29.2407	0.369186
VPS13D	1	0.0694276	Inf	Inf

## Sheet: TCGA_Logrank_OS
Gene	P_value	Without_mutation	With_mutation
ABCB1	0.0660529	279	2
ACTR1B	0.00313705	278	3
ATP6V0A1	0.0702761	279	2
BPNT1	0.010652	279	2
BRD4	0.0199648	279	2
BZRAP1	0.00307009	279	2
C15orf27	0.0185592	280	1
C16orf72	0.0016442	279	2
CD1C	0.0168094	279	2
CEP128	0.0173218	279	2
CIITA	1.85014e-06	279	2
COL5A1	0.000683391	277	4
CPEB3	0.144662	280	1
CYP51A1	0.00145136	279	2
DNAAF2	0.00128148	279	2
EPHB1	0.00471412	280	1
ESRP2	0.0159132	279	2
FBXW9	5.70282e-05	278	3
ITGA3	3.86802e-07	280	1
ITGA4	5.79946e-06	280	1
ITGA8	3.86802e-07	280	1
KIF5C	0.000130605	279	2
KPRP	3.06725e-08	279	2
MAOB	0.0219849	278	3
MUC17	1.42229e-06	272	9
MYH10	6.05578e-05	277	4
OGFR	0.000572731	280	1
OR1S1	1.60891e-05	280	1
PCBP4	0.0252012	279	2
PCGF2	0.0421741	279	2
PCSK2	0.00994869	279	2
PLEKHB2	0.00156354	279	2
PPM1F	0.000154585	279	2
RAB40B	0.000147198	279	2
RBP5	0.0735918	279	2
RRP36	0.00569541	279	2
RTL1	6.26935e-08	279	2
RYR1	0.000556367	274	7
SLC36A3	0.123898	280	1
SMARCA1	3.5117e-09	278	3
SNX7	0.000353365	279	2
SSX2IP	3.92936e-10	279	2
TAS1R2	3.08623e-12	279	2
THOC1	0.0582602	279	2
THUMPD2	1.9521e-05	279	2
USP3	0.122313	279	2
VPS13D	0.0421741	279	2

## Sheet: TCGA_Logrank_DFS
Gene	P_value	Without_mutation	With_mutation
ABCB1	0.459782	279	2
ACTR1B	0.0477445	278	3
ATP6V0A1	0.427972	279	2
BPNT1	0.199423	279	2
BRD4	0.00911058	279	2
BZRAP1	0.511554	279	2
C15orf27	0.651651	280	1
C16orf72	0.139745	279	2
CD1C	0.405298	279	2
CEP128	0.325273	279	2
CIITA	0.135941	279	2
COL5A1	0.403719	277	4
CPEB3	0.619457	280	1
CYP51A1	0.134866	279	2
DNAAF2	0.547571	279	2
EPHB1	0.00296194	280	1
ESRP2	0.491777	279	2
FBXW9	9.98437e-06	278	3
ITGA3	2.19993e-08	280	1
ITGA4	0.765011	280	1
ITGA8	2.19993e-08	280	1
KIF5C	0.141289	279	2
KPRP	2.15176e-11	279	2
MAOB	0.0321331	278	3
MUC17	0.00167839	272	9
MYH10	1.688e-05	277	4
OGFR	0.735553	280	1
OR1S1	0.000499404	280	1
PCBP4	0.480866	279	2
PCGF2	0.442477	279	2
PCSK2	0.296211	279	2
PLEKHB2	0.170474	279	2
PPM1F	0.175912	279	2
RAB40B	8.4488e-41	279	2
RBP5	0.431026	279	2
RRP36	0.177025	279	2
RTL1	0.0290204	279	2
RYR1	0.0498303	274	7
SLC36A3	0.619457	280	1
SMARCA1	1.73024e-05	278	3
SNX7	0.192563	279	2
SSX2IP	0.054619	279	2
TAS1R2	0.0258968	279	2
THOC1	0.427972	279	2
THUMPD2	1.97727e-17	279	2
USP3	0.409449	279	2
VPS13D	0.442477	279	2
